# Supplementary material for: Mitochondrial sirtuin 4 shapes the intestinal microbiota of Drosophila by controlling lysozyme expression
Source: Anim Microbiome. 2025 Jun 13;7:63. doi: 10.1186/s42523-025-00431-x (PMC12166577; doi:10.1186/s42523-025-00431-x)
Supplement: Supplementary file 1 — Supplementary Material 1: Tab. S1: dSirt4 KO Proteome Data Set, Enrichment Analyses and 1D Annotation Enrichment. [file 42523_2025_431_MOESM1_ESM.xlsx]

## Sheet: Caption
Column name	Description
Accession	UniProt Accession of master protein
Description
Protein Group Members	possible proteins in protein group
Gene Names (primary)
Exp. q-value	Percolator FDR
Sum PEP Score	Percolator PEP Score
Coverage [%]	sequence coverage
# Peptides	number of peptides
# PSMs	number of peptide spectrum matches
# Protein Unique Peptides	unique peptides
# Unique Peptides	unique peptides of protein group
Score CHIMERYS	Chimerys search algorithm identification score
Score Sequest HT	Sequest HT search algorithm identification score
Coverage [%] CHIMERYS	Chimerys search algorithm sequence coverage
Coverage [%] Sequest HT	Sequest HT search algorithm sequence coverage
# PSMs CHIMERYS	Chimerys search algorithm peptide spectrum matches
# PSMs Sequest HT	Sequest HT search algorithm peptide spectrum matches
# Peptides CHIMERYS	Chimerys search algorithm number of peptides
# Peptides Sequest HT	Sequest HT search algorithm number of peptides
# Razor Peptides	non-unique peptides assigned to the protein group with largest number of total peptide identified
´-Log Welch's T-test p-value Imputed SD-CD	´-log p-value of statistical analysis with imputed data
Welch's T-test q-value Imputed SD-CD	permutation based FDR analysis	FDR 1%
		FDR 5%
Welch's T-test Difference Imputed SD-CD	difference log2 SD - log2 CD	2-fold higher
		1.5-fold higher
		2-fold lower
		1.5-fold lower
´-Log Welch's T-test p-value SD-CD	´-log p-value of statistical analysis without imputed data
Welch's T-test q-value SD-CD	permutation based FDR analysis	FDR 1%
		FDR 5%
Welch's T-test Difference SD-CD	difference log2 SD - log2 CD	2-fold higher
		1.5-fold higher
		2-fold lower
		1.5-fold lower
Modifications
Gene Names (primary)
Entry Name
Protein names
Gene Names
Gene Ontology (biological process)	Annotations from UniProt
Gene Ontology (cellular component)
Gene Ontology (molecular function)
Gene Ontology
Gene Ontology IDs
Protein families
UniProt Keywords
Pfam
InterPro
UniPathway
Developmental stage
Tissue specificity
Pathway
FlyBase	Cross reference to FlyBase ID
Log2LFI_CD1	log2 label-free intensity of control on definde microbiota (CD); imputed data are marked in grey
Log2LFI_CD2
Log2LFI_CD3
Log2LFI_CD4
Log2LFI_CD5
Log2LFI_CD6
Log2LFI_CD7
Log2LFI_SD1	log2 label-free intensity of dSirt4 KO mutant on definde microbiota (SD); imputed data are marked in grey
Log2LFI_SD2
Log2LFI_SD3
Log2LFI_SD4
Log2LFI_SD5
Log2LFI_SD6
Log2LFI_CN1	log2 label-free intensity of control on normal laboratory microbiota (CN); imputed data are marked in grey
Log2LFI_CN2
Log2LFI_CN3
Log2LFI_CN4
Log2LFI_SN1	log2 label-free intensity of dSirt4 KO mutant on normal laboratory microbiota (SN); imputed data are marked in grey
Log2LFI_SN2
Log2LFI_SN3
Log2LFI_SN4

## Sheet: Sirt4KO_ProteomeDataset
Accession	Description	Protein Group Members	Gene Names (primary)	Exp. q-value	Sum PEP Score	Coverage [%]	# Peptides	# PSMs	# Protein Unique Peptides	# Unique Peptides	Score CHIMERYS Identification	Score Sequest HT	Coverage [%] CHIMERYS	Coverage [%] Sequest HT	# PSMs CHIMERYS	# PSMs Sequest HT	# Peptides CHIMERYS	# Peptides Sequest HT	# Razor Peptides	´-Log Welch's T-test p-value Imputed SD-CD	Welch's T-test q-value Imputed SD-CD	Welch's T-test Difference Imputed SD-CD	´-Log Welch's T-test p-value SD-CD	Welch's T-test q-value SD-CD	Welch's T-test Difference SD-CD	Gene Names (primary)	Entry Name	Protein names	Gene Names	Gene Ontology (biological process)	Gene Ontology (cellular component)	Gene Ontology (molecular function)	Gene Ontology	Gene Ontology IDs	Protein families	UniProt Keywords	Pfam	InterPro	UniPathway	Developmental stage	Tissue specificity	Pathway	FlyBase	Log2LFI_CD1	Log2LFI_CD2	Log2LFI_CD3	Log2LFI_CD4	Log2LFI_CD5	Log2LFI_CD6
A1Z8Z9	Uncharacterized protein OS=Drosophila melanogaster OX=7227 GN=mdcds_23070 PE=1 SV=1	A1Z8Z9;Q9VDU1	Acsx3;mdcds_23070	0	674.887	66	86	3841	83	84	982.81	8129.43	38	66	1592	2249	26	84	2	5.6224	0	-0.797867	5.62254	0	-0.797855	Acsx3;mdcds_23070	A1Z8Z9_DROME;Q9VDU1_DROME	GH20840p;Uncharacterized protein (EC 6.2.1.3)	Acsx3 Dmel\CG11407 CG11407 Dmel_CG11407;mdcds_23070 Dmel\CG8834 CG8834 Dmel_CG8834	fatty acid biosynthetic process [GO:0006633];fatty-acyl-CoA biosynthetic process [GO:0046949];long-chain fatty acid metabolic process [GO:0001676]		CoA-ligase activity [GO:0016405];fatty acid ligase activity [GO:0015645];long-chain fatty acid-CoA ligase activity [GO:0004467]	CoA-ligase activity [GO:0016405];fatty acid biosynthetic process [GO:0006633];fatty acid ligase activity [GO:0015645];fatty-acyl-CoA biosynthetic process [GO:0046949];long-chain fatty acid metabolic process [GO:0001676];long-chain fatty acid-CoA ligase activity [GO:0004467]	GO:0001676;GO:0004467;GO:0006633;GO:0015645;GO:0016405;GO:0046949	ATP-dependent AMP-binding enzyme family	Ligase;Proteomics identification;Reference proteome	PF00501;PF13193	IPR000873;IPR020845;IPR025110;IPR042099;IPR045851					FBgn0033733;FBgn0038733	28.4473	28.1937	28.5536	28.2535	28.1312	28.0914
Q8IPB7	Alpha-mannosidase OS=Drosophila melanogaster OX=7227 GN=LManII PE=1 SV=1	Q8IPB7	LManII	0	587.956	51	91	3429	5	5	958.5	5704.24	41	48	1659	1770	40	83	70	5.78864	0	1.15178	5.78859	0	1.15178	LManII	Q8IPB7_DROME	Alpha-mannosidase (EC 3.2.1.-)	LManII BcDNA:GH02419 dLM dLM408 dLManII dLMII Dmel\CG6206 LM LM408 CG6206 Dmel_CG6206	mannose metabolic process [GO:0006013]	extracellular region [GO:0005576];lysosome [GO:0005764]	alpha-mannosidase activity [GO:0004559];carbohydrate binding [GO:0030246];mannosyl-oligosaccharide 1,2-alpha-mannosidase activity [GO:0004571];metal ion binding [GO:0046872]	alpha-mannosidase activity [GO:0004559];carbohydrate binding [GO:0030246];extracellular region [GO:0005576];lysosome [GO:0005764];mannose metabolic process [GO:0006013];mannosyl-oligosaccharide 1,2-alpha-mannosidase activity [GO:0004571];metal ion binding [GO:0046872]	GO:0004559;GO:0004571;GO:0005576;GO:0005764;GO:0006013;GO:0030246;GO:0046872	Glycosyl hydrolase 38 family	Glycosidase;Hydrolase;Metal-binding;Proteomics identification;Reference proteome;Signal;Zinc	PF01074;PF07748;PF09261;PF17677	IPR000602;IPR011013;IPR011330;IPR011682;IPR013780;IPR015341;IPR027291;IPR028995;IPR037094;IPR041147					FBgn0027611	26.2353	26.5711	26.0212	26.632	26.4707	26.6998
Q9VSL2	Glutathione S transferase O3 OS=Drosophila melanogaster OX=7227 GN=GstO3 PE=1 SV=1	Q9VSL2	GstO3	0	528.177	83	70	1258	66	67	233.35	3428.37	72	79	423	835	15	67	3	10.7497	0	-5.30937	10.7496	0	-5.30939	GstO3	Q9VSL2_DROME	Glutathione S transferase O3 (EC 1.8.5.1, EC 2.5.1.18) (Glutathione S-transferase omega class) (RE55344p)	GstO3 Dmel\CG6776 DmGSTO3 GSTO3 T14 CG6776 Dmel_CG6776	glutathione metabolic process [GO:0006749]	cytoplasm [GO:0005737]	glutathione dehydrogenase (ascorbate) activity [GO:0045174];glutathione transferase activity [GO:0004364]	cytoplasm [GO:0005737];glutathione dehydrogenase (ascorbate) activity [GO:0045174];glutathione metabolic process [GO:0006749];glutathione transferase activity [GO:0004364]	GO:0004364;GO:0005737;GO:0006749;GO:0045174	GST superfamily, Omega family	Oxidoreductase;Proteomics identification;Reference proteome;Transferase	PF13410;PF13417	IPR004045;IPR005442;IPR010987;IPR036249;IPR036282;IPR040079					FBgn0035904	28.1164	27.2803	28.0401	27.4629	27.2262	27.2891
Q9V4I1	Cytochrome P450 9b2 OS=Drosophila melanogaster OX=7227 GN=Cyp9b2 PE=2 SV=1	Q9V4I1;Q9V4I0	Cyp9b1;Cyp9b2	0	417.736	68	56	2602	45	56	893.83	3105.54	61	67	1639	963	37	51	0	5.25643	0	-1.49139	5.25651	0.000114286	-1.4914	Cyp9b1;Cyp9b2	CP9B1_DROME;CP9B2_DROME	Cytochrome P450 9b1 (EC 1.14.-.-) (CYPIXB1);Cytochrome P450 9b2 (EC 1.14.-.-) (CYPIXB2)	Cyp9b1 CG4485;Cyp9b2 CG4486		endoplasmic reticulum membrane [GO:0005789]	heme binding [GO:0020037];iron ion binding [GO:0005506];monooxygenase activity [GO:0004497];oxidoreductase activity, acting on paired donors, with incorporation or reduction of molecular oxygen [GO:0016705]	endoplasmic reticulum membrane [GO:0005789];heme binding [GO:0020037];iron ion binding [GO:0005506];monooxygenase activity [GO:0004497];oxidoreductase activity, acting on paired donors, with incorporation or reduction of molecular oxygen [GO:0016705]	GO:0004497;GO:0005506;GO:0005789;GO:0016705;GO:0020037	Cytochrome P450 family	Endoplasmic reticulum;Heme;Iron;Membrane;Metal-binding;Microsome;Monooxygenase;Oxidoreductase;Reference proteome	PF00067	IPR001128;IPR002403;IPR017972;IPR036396					FBgn0015038;FBgn0015039	26.632	26.7389	27.5682	27.0813	26.965	26.3745
Q9VBR6	RE74917p OS=Drosophila melanogaster OX=7227 GN=tobi PE=2 SV=1	Q9VBR6	tobi	0	374.143	49	56	1668	56	56	501.65	2828.31	30	49	895	773	27	53	0	7.21102	0	-2.83639	7.21104	0	-2.8364	tobi	Q9VBR6_DROME	RE74917p (Target of brain insulin (EC 3.2.1.-))	tobi CT33098 Dmel\CG11909 Tobi CG11909 Dmel_CG11909	carbohydrate metabolic process [GO:0005975]		hydrolase activity, hydrolyzing O-glycosyl compounds [GO:0004553]	carbohydrate metabolic process [GO:0005975];hydrolase activity, hydrolyzing O-glycosyl compounds [GO:0004553]	GO:0004553;GO:0005975	Glycosyl hydrolase 31 family	Glycosidase;Hydrolase;Reference proteome;Signal	PF01055	IPR000322;IPR013780;IPR017853					FBgn0261575	26.1814	26.9088	26.0254	26.9977	26.9539	26.4815
Q9VVA4	glutamate synthase (NADH) OS=Drosophila melanogaster OX=7227 GN=GS PE=1 SV=2	Q9VVA4;M9NFH8;M9PCU8	Dmel\CG9674;GS	0	367.326	37	75	1350	0	75	421.28	952.95	33	23	1050	300	58	46	0	5.71497	0	-0.694765	5.71486	0	-0.694748	Dmel\CG9674;GS	M9NFH8_DROME;M9PCU8_DROME;Q9VVA4_DROME	glutamate synthase (NADH) (EC 1.4.1.14);Uncharacterized protein, isoform E (EC 1.-.-.-, EC 1.4.-.-, EC 1.4.1.14) (Uncharacterized protein, isoform H) (Uncharacterized protein, isoform I)	Dmel\CG9674 GS CG9674 Dmel_CG9674;GS Dmel\CG9674 CG9674 Dmel_CG9674	ammonia assimilation cycle [GO:0019676];glutamate biosynthetic process [GO:0006537];L-glutamate biosynthetic process [GO:0097054]		3 iron, 4 sulfur cluster binding [GO:0051538];flavin adenine dinucleotide binding [GO:0050660];FMN binding [GO:0010181];glutamate synthase (NADH) activity [GO:0016040];iron ion binding [GO:0005506]	3 iron, 4 sulfur cluster binding [GO:0051538];ammonia assimilation cycle [GO:0019676];flavin adenine dinucleotide binding [GO:0050660];FMN binding [GO:0010181];glutamate biosynthetic process [GO:0006537];glutamate synthase (NADH) activity [GO:0016040];iron ion binding [GO:0005506];L-glutamate biosynthetic process [GO:0097054]	GO:0005506;GO:0006537;GO:0010181;GO:0016040;GO:0019676;GO:0050660;GO:0051538;GO:0097054	Glutamate synthase family	3Fe-4S;Amino-acid biosynthesis;FAD;Flavoprotein;FMN;Glutamate biosynthesis;Glutamine amidotransferase;Iron;Iron-sulfur;Metal-binding;Oxidoreductase;Proteomics identification;Reference proteome	PF00310;PF01493;PF01645;PF04898;PF07992;PF14691	IPR002489;IPR002932;IPR006005;IPR006982;IPR009051;IPR012220;IPR013785;IPR017932;IPR023753;IPR028261;IPR029055;IPR036188;IPR036485	UPA00045;UPA00634			L-glutamate biosynthesis via GLT pathway;L-glutamate from 2-oxoglutarate and L-glutamine (NAD(+) route): step 1/1. {ECO:0000256|ARBA:ARBA00004944}.;nitrogen metabolism. {ECO:0000256|ARBA:ARBA00004802}.;PATHWAY: Amino-acid biosynthesis;PATHWAY: Energy metabolism;PATHWAY: Nitrogen metabolism. {ECO:0000256|ARBA:ARBA00004909}.	FBgn0036663	25.8191	25.965	25.8288	25.965	25.9088	25.7568
P33270	Cytochrome P450 6a2 OS=Drosophila melanogaster OX=7227 GN=Cyp6a2 PE=2 SV=2	P33270	Cyp6a2	0	294.52	68	46	988	44	44	294.62	1215.66	54	57	596	392	28	38	2	8.50976	0	-2.36974	8.50882	0	-2.36974	Cyp6a2	CP6A2_DROME	Cytochrome P450 6a2 (EC 1.14.-.-) (CYPVIA2) (Cytochrome P450-B1)	Cyp6a2 CYT-P450-B1 CG9438	response to caffeine [GO:0031000];response to DDT [GO:0046680]	endoplasmic reticulum membrane [GO:0005789]	heme binding [GO:0020037];iron ion binding [GO:0005506];monooxygenase activity [GO:0004497];oxidoreductase activity, acting on paired donors, with incorporation or reduction of molecular oxygen [GO:0016705]	endoplasmic reticulum membrane [GO:0005789];heme binding [GO:0020037];iron ion binding [GO:0005506];monooxygenase activity [GO:0004497];oxidoreductase activity, acting on paired donors, with incorporation or reduction of molecular oxygen [GO:0016705];response to caffeine [GO:0031000];response to DDT [GO:0046680]	GO:0004497;GO:0005506;GO:0005789;GO:0016705;GO:0020037;GO:0031000;GO:0046680	Cytochrome P450 family	Endoplasmic reticulum;Heme;Iron;Membrane;Metal-binding;Microsome;Monooxygenase;Oxidoreductase;Reference proteome	PF00067	IPR001128;IPR002401;IPR017972;IPR036396					FBgn0000473	25.8385	25.5135	25.3135	25.654	25.5783	25.6237
H8F4T3	MIP34848p1 OS=Drosophila melanogaster OX=7227 GN=smp-30 PE=1 SV=1	H8F4T3;Q9VFG5	smp-30	0	278.942	82	42	1000	0	42	199.58	2240.58	66	76	368	632	15	39	0	6.86734	0	-1.56084	6.86713	0	-1.56084	smp-30	H8F4T3_DROME;Q9VFG5_DROME	RE17477p (Senescence marker protein-30, isoform A (EC 3.1.1.17)) (Senescence marker protein-30, isoform B) (Senescence marker protein-30, isoform D) (Smp-30 protein)"";MIP34848p1 (Senescence marker protein-30, isoform C (EC 3.1.1.17))	smp-30 CT22723 Dca Dmel\CG7390 Smp-30 CG7390 Dmel_CG7390;smp-30 CT22723 Dca Dmel\CG7390 Smp-30 smp-30-RB CG7390 Dmel_CG7390	cold acclimation [GO:0009631];L-ascorbic acid biosynthetic process [GO:0019853];negative regulation of imaginal disc-derived wing size [GO:0044720];regulation of cell proliferation involved in imaginal disc-derived wing morphogenesis [GO:0090256]	cytosol [GO:0005829]	calcium ion binding [GO:0005509];gluconolactonase activity [GO:0004341];serine hydrolase activity [GO:0017171]	calcium ion binding [GO:0005509];cold acclimation [GO:0009631];cytosol [GO:0005829];gluconolactonase activity [GO:0004341];L-ascorbic acid biosynthetic process [GO:0019853];negative regulation of imaginal disc-derived wing size [GO:0044720];regulation of cell proliferation involved in imaginal disc-derived wing morphogenesis [GO:0090256];serine hydrolase activity [GO:0017171]	GO:0004341;GO:0005509;GO:0005829;GO:0009631;GO:0017171;GO:0019853;GO:0044720;GO:0090256	SMP-30/CGR1 family	Hydrolase;Proteomics identification;Reference proteome	PF08450	IPR005511;IPR011042;IPR013658					FBgn0038257	25.6153	26.346	26.0105	26.3393	26.3877	26.0955
A0A0B4LF52	BetaTrypsin, isoform B OS=Drosophila melanogaster OX=7227 GN=betaTry PE=4 SV=1	A0A0B4LF52	betaTry	0	271.242	80	29	2246	25	25	766.19	4333.97	53	80	1177	1069	8	29	3	6.44445	0	2.3355	6.44457	0	2.3355	betaTry	A0A0B4LF52_DROME	BetaTrypsin, isoform B (EC 3.4.21.-)	betaTry beta BetaTry DmBetaTry Dmel\CG18211 SP119 Try CG18211 Dmel_CG18211	proteolysis [GO:0006508]		serine-type endopeptidase activity [GO:0004252]	proteolysis [GO:0006508];serine-type endopeptidase activity [GO:0004252]	GO:0004252;GO:0006508		Disulfide bond;Hydrolase;Protease;Reference proteome;Serine protease;Signal	PF00089	IPR001254;IPR001314;IPR009003;IPR018114;IPR033116;IPR043504					FBgn0010357	25.8881	26.1488	25.4923	26.1115	25.8552	25.5725
A1ZB68	FI01423p OS=Drosophila melanogaster OX=7227 GN=GstE3 PE=1 SV=1	A1ZB68	GstE3	0	267.29	75	43	1856	42	42	598.76	2923.87	52	75	952	904	15	43	0	5.53951	0	-1.13213	5.53921	0	-1.13214	GstE3	A1ZB68_DROME	FI01423p (Glutathione S transferase E3 (EC 2.5.1.18))	GstE3 BEST:GH09055 Dmel\CG17524 DmGSTE3 E3 GST-E3 GSTE3 gste3 CG17524 Dmel_CG17524	glutathione metabolic process [GO:0006749]	cytoplasm [GO:0005737]	glutathione transferase activity [GO:0004364]	cytoplasm [GO:0005737];glutathione metabolic process [GO:0006749];glutathione transferase activity [GO:0004364]	GO:0004364;GO:0005737;GO:0006749		Proteomics identification;Reference proteome;Transferase	PF00043;PF13417	IPR004045;IPR004046;IPR010987;IPR036249;IPR036282					FBgn0063497	27.391	27.019	27.4551	27.2803	26.9539	27.1795
Q9V771	Probable cytochrome P450 6a23 OS=Drosophila melanogaster OX=7227 GN=Cyp6a23 PE=2 SV=2	Q9V771;A0A0B4LF54	Cyp6a17;Cyp6a23	0	243.321	58	39	743	29	36	199.64	988.84	55	48	417	326	27	32	0	5.72513	0	-2.52757	5.72508	0	-2.52757	Cyp6a17;Cyp6a23	A0A0B4LF54_DROME;C6A23_DROME	Cytochrome P450-6a17, isoform B (EC 1.14.-.-);Probable cytochrome P450 6a23 (EC 1.14.-.-) (CYPVIA23)	Cyp6a17 61D6S 6a17 Cyp6A17 cyp6a17 Dmel\CG10241 ESTS:61D6S temp CG10241 Dmel_CG10241;Cyp6a23 CG10242		endoplasmic reticulum membrane [GO:0005789];membrane [GO:0016020]	heme binding [GO:0020037];iron ion binding [GO:0005506];monooxygenase activity [GO:0004497];oxidoreductase activity, acting on paired donors, with incorporation or reduction of molecular oxygen [GO:0016705]	endoplasmic reticulum membrane [GO:0005789];heme binding [GO:0020037];iron ion binding [GO:0005506];membrane [GO:0016020];monooxygenase activity [GO:0004497];oxidoreductase activity, acting on paired donors, with incorporation or reduction of molecular oxygen [GO:0016705]""	GO:0004497;GO:0005506;GO:0005789;GO:0016020;GO:0016705;GO:0020037	Cytochrome P450 family	Endoplasmic reticulum;Heme;Iron;Membrane;Metal-binding;Microsome;Monooxygenase;Oxidoreductase;Proteomics identification;Reference proteome;Signal	PF00067	IPR001128;IPR002401;IPR017972;IPR036396					FBgn0015714;FBgn0033978	24.1332	24.4738	25.0609	24.7796	24.9271	24.0105
O46067	EG:25E8.1 protein OS=Drosophila melanogaster OX=7227 GN=Grp170 PE=1 SV=1	O46067	Grp170	0	204.918	42	39	546	39	39	107.35	772.41	34	32	320	226	27	27	0	5.91578	0	0.558534	5.91534	0	0.558524	Grp170	O46067_DROME	EG:25E8.1 protein (GH11566p) (Uncharacterized protein, isoform A) (Uncharacterized protein, isoform B)	Grp170 CT9894 Dmel\CG2918 EG:25E8.1 GRP170 CG2918 Dmel_CG2918	cellular response to hypoxia [GO:0071456];negative regulation of hypoxia-induced intrinsic apoptotic signaling pathway [GO:1903298];post-translational protein targeting to membrane, translocation [GO:0031204]	endomembrane system [GO:0012505];endoplasmic reticulum chaperone complex [GO:0034663];endoplasmic reticulum lumen [GO:0005788];extracellular space [GO:0005615]	ATP binding [GO:0005524];ATP hydrolysis activity [GO:0016887];ATP-dependent protein folding chaperone [GO:0140662];unfolded protein binding [GO:0051082]	ATP binding [GO:0005524];ATP hydrolysis activity [GO:0016887];ATP-dependent protein folding chaperone [GO:0140662];cellular response to hypoxia [GO:0071456];endomembrane system [GO:0012505];endoplasmic reticulum chaperone complex [GO:0034663];endoplasmic reticulum lumen [GO:0005788];extracellular space [GO:0005615];negative regulation of hypoxia-induced intrinsic apoptotic signaling pathway [GO:1…	GO:0005524;GO:0005615;GO:0005788;GO:0012505;GO:0016887;GO:0031204;GO:0034663;GO:0051082;GO:0071456;GO:0140662;GO:1903298	Heat shock protein 70 family	ATP-binding;Nucleotide-binding;Proteomics identification;Reference proteome;Signal	PF00012	IPR013126;IPR018181;IPR029047;IPR029048;IPR043129					FBgn0023529	24.4298	24.3975	24.3844	24.1488	24.48	24.4041
Q9W3K9	FI02989p OS=Drosophila melanogaster OX=7227 GN=Ldsdh1 PE=1 SV=1	Q9W3K9	Ldsdh1	0	204.218	57	25	1524	25	25	491.03	1765.8	54	40	929	595	16	21	0	6.29688	0	-0.572022	6.29654	0	-0.572018	Ldsdh1	Q9W3K9_DROME	FI02989p (Lipid droplet subset dehydrogenase 1 (EC 1.1.1.-, EC 1.1.1.105))	Ldsdh1 Dmel\CG2254 CG2254 Dmel_CG2254		endoplasmic reticulum [GO:0005783];lipid droplet [GO:0005811];membrane [GO:0016020]	NAD-retinol dehydrogenase activity [GO:0004745];oxidoreductase activity, acting on the CH-OH group of donors, NAD or NADP as acceptor [GO:0016616]	endoplasmic reticulum [GO:0005783];lipid droplet [GO:0005811];membrane [GO:0016020];NAD-retinol dehydrogenase activity [GO:0004745];oxidoreductase activity, acting on the CH-OH group of donors, NAD or NADP as acceptor [GO:0016616]	GO:0004745;GO:0005783;GO:0005811;GO:0016020;GO:0016616	Short-chain dehydrogenases/reductases (SDR) family	Membrane;Oxidoreductase;Proteomics identification;Reference proteome;Transmembrane;Transmembrane helix	PF00106	IPR002347;IPR036291					FBgn0029994	26.2785	26.3612	26.2481	26.4314	26.3992	26.189
Q9VBT2	IP11926p OS=Drosophila melanogaster OX=7227 GN=Dmel\CG11893 PE=2 SV=1	Q9VBT2	Dmel\CG11893	0	191.114	48	35	1292	29	29	378.03	1509.6	38	42	734	558	18	29	2	8.53651	0	1.76459	8.5368	0	1.76459	Dmel\CG11893	Q9VBT2_DROME	IP11926p	Dmel\CG11893 CG11893 Dmel_CG11893	cellular response to caffeine [GO:0071313];detoxification [GO:0098754];xenobiotic metabolic process [GO:0006805]		ecdysteroid 22-kinase activity [GO:0106389]	cellular response to caffeine [GO:0071313];detoxification [GO:0098754];ecdysteroid 22-kinase activity [GO:0106389];xenobiotic metabolic process [GO:0006805]	GO:0006805;GO:0071313;GO:0098754;GO:0106389		Reference proteome	PF02958	IPR004119;IPR011009;IPR015897					FBgn0039316	24.4234	24.4862	24.8385	24.5522	24.5638	24.3101
Q9VL46	Uncharacterized protein, isoform A OS=Drosophila melanogaster OX=7227 GN=Dmel\CG33301 PE=4 SV=3	Q9VL46	Dmel\CG33301	0	148.708	52	26	756	24	24	255.82	770.43	42	43	484	272	19	21	2	5.31796	0	-1.21436	5.31817	0.000117647	-1.21435	Dmel\CG33301	Q9VL46_DROME	Uncharacterized protein, isoform A (Uncharacterized protein, isoform B)	Dmel\CG33301 CG4791 Dro26-2 CG33301 Dmel_CG33301			ecdysteroid 22-kinase activity [GO:0106389]	ecdysteroid 22-kinase activity [GO:0106389]	GO:0106389		Reference proteome	PF02958	IPR004119;IPR011009;IPR015897					FBgn0053301	24.6865	24.5463	25.0233	24.8623	24.7182	24.8044
P83972	Lysozyme D OS=Drosophila melanogaster OX=7227 GN=LysD PE=2 SV=1	Q08694;P83972;P37159	LysB;LysD;LysE	0	148.545	74	11	1523	0	8	552.8	2638.15	31	74	864	659	3	11	3	5.22989	0	3.2491	5.22977	0.000324324	3.24906	LysB;LysD;LysE	LYSB_DROME;LYSD_DROME;LYSE_DROME	Lysozyme D (EC 3.2.1.17) (1,4-beta-N-acetylmuramidase D)"";""Lysozyme E (EC 3.2.1.17) (1,4-beta-N-acetylmuramidase E)"";Lysozyme B (EC 3.2.1.17) (1,4-beta-N-acetylmuramidase B)	LysB CG1179;LysD CG9118;LysE CG1180	defense response to Gram-negative bacterium [GO:0050829];killing of cells of another organism [GO:0031640];metabolic process [GO:0008152];negative regulation of innate immune response [GO:0045824]	extracellular space [GO:0005615]	chitinase activity [GO:0004568];lysozyme activity [GO:0003796]	chitinase activity [GO:0004568];defense response to Gram-negative bacterium [GO:0050829];extracellular space [GO:0005615];killing of cells of another organism [GO:0031640];lysozyme activity [GO:0003796];metabolic process [GO:0008152];negative regulation of innate immune response [GO:0045824]	GO:0003796;GO:0004568;GO:0005615;GO:0008152;GO:0031640;GO:0045824;GO:0050829	Glycosyl hydrolase 22 family	Antimicrobial;Bacteriolytic enzyme;Disulfide bond;Glycosidase;Hydrolase;Reference proteome;Signal	PF00062	IPR000974;IPR001916;IPR019799;IPR023346		DEVELOPMENTAL STAGE: Maximal expression is found during the third larval instar, it drops to become undetectable in the late pupal stage. The expression in adults is similar to that of first and second larval instars."";DEVELOPMENTAL STAGE: Maximal expression is found during the third larval instar, it drops to become undetectable in the late pupal stage. The expression in adults is similar to th…	TISSUE SPECIFICITY: Found in the midgut.;TISSUE SPECIFICITY: Found in the midgut. {ECO:0000269|PubMed:1588905}.		FBgn0004425;FBgn0004427;FBgn0004428	26.1507	25.5926	24.4488	25.4769	24.9933	24.239
Q961K4	GH19118p OS=Drosophila melanogaster OX=7227 GN=Srg2 PE=2 SV=1	Q961K4	Srg2	0	143.413	26	22	637	22	22	237.97	959.59	15	26	348	289	8	21	0	6.17793	0	4.02455	6.17801	0	4.02455	Srg2	Q961K4_DROME	GH19118p	Srg2 anon-WO0140519.30 Dmel\CG42825 GH19118 srg2 CG42825 CG6640 Dmel_CG42825	defense response to virus [GO:0051607];hexose transmembrane transport [GO:0008645]	membrane [GO:0016020]	hexose transmembrane transporter activity [GO:0015149]	defense response to virus [GO:0051607];hexose transmembrane transport [GO:0008645];hexose transmembrane transporter activity [GO:0015149];membrane [GO:0016020]	GO:0008645;GO:0015149;GO:0016020;GO:0051607		Membrane;Reference proteome;Transmembrane;Transmembrane helix	PF00083	IPR005828;IPR036259					FBgn0262007	22.019	21.714	22.3376	21.6971	21.9882	20.1332
Q9NFP1	Vanin-like protein 1 OS=Drosophila melanogaster OX=7227 GN=vanin-like PE=1 SV=1	Q9NFP1;Q8IRR1	vanin-like	0	143.387	36	22	935	18	21	319.54	947.38	33	32	620	315	16	19	1	7.58574	0	1.26301	7.58538	0	1.26299	vanin-like	VNNL1_DROME;VNNL2_DROME	Vanin-like protein 1 (EC 3.5.1.-);Vanin-like protein 2 (EC 3.5.1.-)	CG32751 CG3648;vanin-like CG32754	nitrogen compound metabolic process [GO:0006807]	extracellular region [GO:0005576];extrinsic component of membrane [GO:0019898];plasma membrane [GO:0005886]	hydrolase activity [GO:0016787];hydrolase activity, acting on carbon-nitrogen (but not peptide) bonds, in linear amides [GO:0016811]""	extracellular region [GO:0005576];extrinsic component of membrane [GO:0019898];hydrolase activity [GO:0016787];hydrolase activity, acting on carbon-nitrogen (but not peptide) bonds, in linear amides [GO:0016811];nitrogen compound metabolic process [GO:0006807]"";plasma membrane [GO:0005886]	GO:0005576;GO:0005886;GO:0006807;GO:0016787;GO:0016811;GO:0019898	Carbon-nitrogen hydrolase superfamily, BTD/VNN family	Alternative splicing;Cell membrane;Glycoprotein;GPI-anchor;Hydrolase;Lipoprotein;Membrane;Reference proteome;Secreted;Signal	PF00795;PF19018	IPR003010;IPR012101;IPR036526;IPR040154;IPR043957			TISSUE SPECIFICITY: Expressed in larvae and early pupae (PubMed:10501839). Expressed in third instar larvae (PubMed:25387828). {ECO:0000269|PubMed:10501839, ECO:0000269|PubMed:25387828}.;TISSUE SPECIFICITY: Expressed in third instar larvae. {ECO:0000269|PubMed:25387828}.		FBgn0040069;FBgn0052751	24.4488	24.6918	24.3444	24.6096	24.7286	24.8904
Q9VRR3	Uncharacterized protein, isoform A OS=Drosophila melanogaster OX=7227 GN=CG10727 PE=1 SV=2	Q9VRR3	CG10727	0	133.993	76	23	756	23	23	235.12	553.4	76	56	579	177	21	15	0	5.64062	0	1.37711	5.64075	0	1.3771	CG10727	Q9VRR3_DROME	Uncharacterized protein, isoform A (Uncharacterized protein, isoform B)	CG10727 BcDNA:AT29938 Dmel\CG32407 CG32407 Dmel_CG32407	phospholipid transport [GO:0015914]	endomembrane system [GO:0012505];endoplasmic reticulum-endosome membrane contact site [GO:0140284];endosome [GO:0005768]	phosphatidylinositol transfer activity [GO:0008526]	endomembrane system [GO:0012505];endoplasmic reticulum-endosome membrane contact site [GO:0140284];endosome [GO:0005768];phosphatidylinositol transfer activity [GO:0008526];phospholipid transport [GO:0015914]	GO:0005768;GO:0008526;GO:0012505;GO:0015914;GO:0140284		Proteomics identification;Reference proteome	PF00650	IPR001251;IPR036273;IPR036865					FBgn0052407	22.8764	23.417	23.1127	23.4551	23.9043	23.4041
O02373	UDP-glucose 6-dehydrogenase OS=Drosophila melanogaster OX=7227 GN=sgl PE=1 SV=1	O02373	sgl	0	124.257	43	23	293	23	23	50.46	565.85	25	36	126	167	10	17	0	5.63782	0	0.73435	5.63809	0	0.734328	sgl	UGDH_DROME	UDP-glucose 6-dehydrogenase (UDP-Glc dehydrogenase) (UDP-GlcDH) (UDPGDH) (EC 1.1.1.22) (Protein sugarless) (Protein suppenkasper)	sgl kiwi ska CG10072	chondroitin sulfate biosynthetic process [GO:0030206];epithelial cell migration, open tracheal system [GO:0007427];fibroblast growth factor receptor signaling pathway [GO:0008543];glycosaminoglycan biosynthetic process [GO:0006024];heparan sulfate proteoglycan biosynthetic process, polysaccharide chain biosynthetic process [GO:0015014];mesoderm migration involved in gastrulation [GO:0007509];segm…	cytosol [GO:0005829];nucleus [GO:0005634]	NAD binding [GO:0051287];UDP-glucose 6-dehydrogenase activity [GO:0003979]	chondroitin sulfate biosynthetic process [GO:0030206];cytosol [GO:0005829];epithelial cell migration, open tracheal system [GO:0007427];fibroblast growth factor receptor signaling pathway [GO:0008543];glycosaminoglycan biosynthetic process [GO:0006024];heparan sulfate proteoglycan biosynthetic process, polysaccharide chain biosynthetic process [GO:0015014];mesoderm migration involved in gastrulat…	GO:0003979;GO:0005634;GO:0005829;GO:0006024;GO:0006065;GO:0007367;GO:0007427;GO:0007509;GO:0008543;GO:0015014;GO:0016055;GO:0030206;GO:0051287	UDP-glucose/GDP-mannose dehydrogenase family	NAD;Oxidoreductase;Reference proteome;Wnt signaling pathway	PF00984;PF03720;PF03721	IPR001732;IPR008927;IPR014026;IPR014027;IPR017476;IPR028356;IPR036220;IPR036291	UPA00038			PATHWAY: Nucleotide-sugar biosynthesis;UDP-alpha-D-glucuronate biosynthesis;UDP-alpha-D-glucuronate from UDP-alpha-D-glucose: step 1/1. {ECO:0000269|PubMed:9217004}.	FBgn0261445	23.6096	23.7895	23.8858	23.6431	23.895	23.895
A0A0B4LF45	Cyp12d1-p, isoform B OS=Drosophila melanogaster OX=7227 GN=Cyp12d1-p PE=3 SV=1	A0A0B4LF45;Q7KR10	Cyp12d1-d;Cyp12d1-p	0	123.389	43	25	539	2	24	145.2	545.05	34	29	341	198	18	17	0	5.19366	0	1.11662	5.19385	0.000315789	1.11661	Cyp12d1-d;Cyp12d1-p	A0A0B4LF45_DROME;CCD1D_DROME	Probable cytochrome P450 12d1 distal, mitochondrial (EC 1.14.-.-) (CYPXIID1)"";Cyp12d1-p, isoform B (EC 1.14.-.-)	Cyp12d1-d Cyp12d1 CG33503;Cyp12d1-p 12D1 12d1 CG18240 Cyp 12d1 Cyp12d CYP12D1 Cyp12d1 cyp12d1 CYP12d1-p cyp12d1-p Dmel\CG30489 CG30489 Dmel_CG30489	response to DDT [GO:0046680];response to insecticide [GO:0017085];vitamin D catabolic process [GO:0042369]	membrane [GO:0016020];mitochondrial membrane [GO:0031966];mitochondrion [GO:0005739]	1-alpha,25-dihydroxyvitamin D3 24-hydroxylase activity [GO:0030342];heme binding [GO:0020037];iron ion binding [GO:0005506];monooxygenase activity [GO:0004497];oxidoreductase activity, acting on paired donors, with incorporation or reduction of molecular oxygen [GO:0016705]""	1-alpha,25-dihydroxyvitamin D3 24-hydroxylase activity [GO:0030342];heme binding [GO:0020037];iron ion binding [GO:0005506];membrane [GO:0016020];mitochondrial membrane [GO:0031966];mitochondrion [GO:0005739];monooxygenase activity [GO:0004497];oxidoreductase activity, acting on paired donors, with incorporation or reduction of molecular oxygen [GO:0016705];oxidoreductase activity, acting on pair…	GO:0004497;GO:0005506;GO:0005739;GO:0016020;GO:0016705;GO:0017085;GO:0020037;GO:0030342;GO:0031966;GO:0042369;GO:0046680	Cytochrome P450 family	Heme;Iron;Membrane;Metal-binding;Mitochondrion;Monooxygenase;Oxidoreductase;Reference proteome;Transit peptide	PF00067	IPR001128;IPR002401;IPR017972;IPR036396		DEVELOPMENTAL STAGE: Only expressed in adults. Expression varies in DDT resistant strains (Wisconsin, 91-R and Hikone-R). {ECO:0000269|PubMed:15663776}.			FBgn0050489;FBgn0053503	22.8858	23.1856	22.6518	23.1734	23.2821	23.417
Q9VGC5	RE54693p OS=Drosophila melanogaster OX=7227 GN=Dmel\CG4830 PE=1 SV=1	Q9VGC5	Dmel\CG4830	0	119.824	35	20	490	20	20	153.83	485.68	34	24	335	155	15	14	0	6.29526	0	1.69288	6.29529	0	1.6929	Dmel\CG4830	Q9VGC5_DROME	RE54693p	Dmel\CG4830 CG4830 Dmel_CG4830	fatty acid biosynthetic process [GO:0006633];fatty-acyl-CoA biosynthetic process [GO:0046949];long-chain fatty acid metabolic process [GO:0001676]		CoA-ligase activity [GO:0016405];fatty acid ligase activity [GO:0015645];long-chain fatty acid-CoA ligase activity [GO:0004467]	CoA-ligase activity [GO:0016405];fatty acid biosynthetic process [GO:0006633];fatty acid ligase activity [GO:0015645];fatty-acyl-CoA biosynthetic process [GO:0046949];long-chain fatty acid metabolic process [GO:0001676];long-chain fatty acid-CoA ligase activity [GO:0004467]	GO:0001676;GO:0004467;GO:0006633;GO:0015645;GO:0016405;GO:0046949	ATP-dependent AMP-binding enzyme family	Ligase;Proteomics identification;Reference proteome	PF00501;PF13193	IPR000873;IPR020845;IPR025110;IPR042099;IPR045851					FBgn0037996	22.4825	23.0592	22.3831	22.7756	22.6497	23.2081
Q9VMX7	Jonah 25Bi OS=Drosophila melanogaster OX=7227 GN=Jon25Bi PE=1 SV=1	Q9VMX7	Jon25Bi	0	112.103	50	12	946	11	11	340.3	1349.8	38	50	597	349	7	12	1	5.61566	0	0.970493	5.61559	0	0.970477	Jon25Bi	Q9VMX7_DROME	Jonah 25Bi (EC 3.4.21.-)	Jon25Bi 25B Dmel\CG8867 Jon25 Jon25B Jon25i Ser4 SP137 CG8867 Dmel_CG8867	proteolysis [GO:0006508]		endopeptidase activity [GO:0004175];serine hydrolase activity [GO:0017171];serine-type endopeptidase activity [GO:0004252]	endopeptidase activity [GO:0004175];proteolysis [GO:0006508];serine hydrolase activity [GO:0017171];serine-type endopeptidase activity [GO:0004252]	GO:0004175;GO:0004252;GO:0006508;GO:0017171		Disulfide bond;Hydrolase;Protease;Proteomics identification;Reference proteome;Serine protease;Signal	PF00089	IPR001254;IPR001314;IPR009003;IPR018114;IPR033116;IPR043504					FBgn0020906	23.848	23.9134	23.8576	24.0691	23.7594	23.48
Q9VY05	GH11762p OS=Drosophila melanogaster OX=7227 GN=Dmel\CG9512 PE=1 SV=1	Q9VY05	Dmel\CG9512	0	106.992	29	13	196	13	13	59.52	231.89	28	21	135	61	12	9	0	8.85811	0	-3.3437	8.85807	0	-3.34368	Dmel\CG9512	Q9VY05_DROME	GH11762p (Uncharacterized protein, isoform A) (Uncharacterized protein, isoform B (EC 1.-.-.-, EC 1.1.-.-))	Dmel\CG9512 CT26924 CG9512 Dmel_CG9512	ecdysteroid metabolic process [GO:0045455]		flavin adenine dinucleotide binding [GO:0050660];oxidoreductase activity [GO:0016491];oxidoreductase activity, acting on CH-OH group of donors [GO:0016614]	ecdysteroid metabolic process [GO:0045455];flavin adenine dinucleotide binding [GO:0050660];oxidoreductase activity [GO:0016491];oxidoreductase activity, acting on CH-OH group of donors [GO:0016614]	GO:0016491;GO:0016614;GO:0045455;GO:0050660	GMC oxidoreductase family	FAD;Flavoprotein;Oxidoreductase;Proteomics identification;Reference proteome	PF00732;PF05199	IPR000172;IPR007867;IPR012132;IPR036188					FBgn0030593	23.002	23.1047	23.087	23.5638	23.8858	23.632
Q9VZK8	NADP-dependent oxidoreductase domain-containing protein OS=Drosophila melanogaster OX=7227 GN=Dmel\CG12766 PE=4 SV=1	Q9VZK8	Dmel\CG12766	0	96.401	53	22	418	14	14	145.14	338.24	53	37	285	133	18	17	0	5.4229	0	-1.26247	5.42283	0.000129032	-1.26247	Dmel\CG12766	Q9VZK8_DROME	NADP-dependent oxidoreductase domain-containing protein	Dmel\CG12766 CG12766 Dmel_CG12766		cytosol [GO:0005829]	alditol:NADP+ 1-oxidoreductase activity [GO:0004032]	alditol:NADP+ 1-oxidoreductase activity [GO:0004032];cytosol [GO:0005829]	GO:0004032;GO:0005829		Oxidoreductase;Reference proteome	PF00248	IPR018170;IPR020471;IPR023210;IPR036812;IPR044488					FBgn0035476	22.4996	22.6029	22.8746	23.0275	22.3511	22.8423
Q9VMX8	Jonah 25Bii, isoform A OS=Drosophila melanogaster OX=7227 GN=Jon25Bii PE=1 SV=1	Q9VMX8	Jon25Bii	0	91.159	45	13	522	10	10	163.49	664.89	31	42	337	185	6	11	1	5.42379	0	1.36595	5.42394	0.000133333	1.36595	Jon25Bii	Q9VMX8_DROME	Jonah 25Bii, isoform A (Jonah 25Bii, isoform B (EC 3.4.21.-))	Jon25Bii 25B Dmel\CG8869 Jon25 Jon25B Jon25ii SP112 CG8869 Dmel_CG8869	proteolysis [GO:0006508]		serine hydrolase activity [GO:0017171];serine-type endopeptidase activity [GO:0004252]	proteolysis [GO:0006508];serine hydrolase activity [GO:0017171];serine-type endopeptidase activity [GO:0004252]	GO:0004252;GO:0006508;GO:0017171		Disulfide bond;Hydrolase;Protease;Proteomics identification;Reference proteome;Serine protease;Signal	PF00089	IPR001254;IPR001314;IPR009003;IPR018114;IPR033116;IPR043504					FBgn0031654	21.9061	21.7013	21.7389	22.0756	22.6606	22.0493
P35005	Trypsin epsilon OS=Drosophila melanogaster OX=7227 GN=epsilonTry PE=2 SV=1	P35005	epsilonTry	0	76.691	60	15	423	15	15	136.57	416.5	51	43	294	129	11	11	0	5.24242	0	1.74003	5.24206	0.000333333	1.74003	epsilonTry	TRYE_DROME	Trypsin epsilon (EC 3.4.21.4)	epsilonTry TRY-EPSILON CG18681	proteolysis [GO:0006508]	extracellular space [GO:0005615]	serine hydrolase activity [GO:0017171];serine-type endopeptidase activity [GO:0004252]	extracellular space [GO:0005615];proteolysis [GO:0006508];serine hydrolase activity [GO:0017171];serine-type endopeptidase activity [GO:0004252]	GO:0004252;GO:0005615;GO:0006508;GO:0017171	Peptidase S1 family	Disulfide bond;Hydrolase;Protease;Reference proteome;Secreted;Serine protease;Signal;Zymogen	PF00089	IPR001254;IPR001314;IPR009003;IPR018114;IPR033116;IPR043504					FBgn0010425	21.928	22.7512	21.8538	22.7389	22.0459	22.821
A2RVG6	IP17501p OS=Drosophila melanogaster OX=7227 GN=ome PE=1 SV=1	M9PCH6;Q29R16;A2RVG6;Q9VUH1	ome	0	57.096	13	16	261	0	16	66	281.84	10	10	156	105	10	10	0	6.09677	0	1.33376	6.09672	0	1.33376	ome	A2RVG6_DROME;M9PCH6_DROME;Q29R16_DROME;Q9VUH1_DROME	LD21715p (Omega, isoform F (EC 3.4.14.1, EC 3.4.14.2, EC 3.4.14.4, EC 3.4.14.5))"";""LP13067p (Omega, isoform E (EC 3.4.14.1, EC 3.4.14.2, EC 3.4.14.4, EC 3.4.14.5))"";""Omega, isoform H (EC 3.4.14.1, EC 3.4.14.2, EC 3.4.14.4, EC 3.4.14.5)"";IP17501p (Omega, isoform G (EC 3.4.14.1, EC 3.4.14.2, EC 3.4.14.4, EC 3.4.14.5))	ome BEST:LD21715 CG17705 CG32143 CG32145 CG9370 Dmel\CG42280 LD21715 OMe Ome CG42280 Dmel_CG42280	proteolysis [GO:0006508]	plasma membrane [GO:0005886]	dipeptidyl-peptidase activity [GO:0008239];serine hydrolase activity [GO:0017171];serine-type peptidase activity [GO:0008236]	dipeptidyl-peptidase activity [GO:0008239];plasma membrane [GO:0005886];proteolysis [GO:0006508];serine hydrolase activity [GO:0017171];serine-type peptidase activity [GO:0008236]	GO:0005886;GO:0006508;GO:0008236;GO:0008239;GO:0017171		Hydrolase;Membrane;Proteomics identification;Reference proteome;Transmembrane;Transmembrane helix	PF00326;PF00930	IPR001375;IPR002469;IPR029058					FBgn0259175	21.7995	22.3348	21.8987	22.1047	22.1642	22.343
Q7JYX2	RH23455p OS=Drosophila melanogaster OX=7227 GN=Dmel\CG2065 PE=1 SV=1	Q7JYX2;Q9W404	Dmel\CG2065;Dmel\CG3842	0	49.875	27	10	458	4	6	186.66	301.05	27	20	356	102	10	8	0	6.17198	0	5.83646	3.42285	0.00304	5.41394	Dmel\CG2065;Dmel\CG3842	Q7JYX2_DROME;Q9W404_DROME	RH23455p (Uncharacterized protein, isoform A (EC 1.1.1.300)) (Uncharacterized protein, isoform B)"";GH10714p (Uncharacterized protein, isoform A) (Uncharacterized protein, isoform B) (Uncharacterized protein, isoform C (EC 1.1.1.300)) (Uncharacterized protein, isoform D)	Dmel\CG2065 CG2065 Dmel_CG2065;Dmel\CG3842 CG3842-RA lincRNA.959 CG3842 Dmel_CG3842	retinal metabolic process [GO:0042574]	endoplasmic reticulum membrane [GO:0005789]	NADP-retinol dehydrogenase activity [GO:0052650]	endoplasmic reticulum membrane [GO:0005789];NADP-retinol dehydrogenase activity [GO:0052650];retinal metabolic process [GO:0042574]	GO:0005789;GO:0042574;GO:0052650	Short-chain dehydrogenases/reductases (SDR) family	Membrane;Oxidoreductase;Proteomics identification;Reference proteome;Transmembrane;Transmembrane helix	PF00106	IPR002347;IPR036291					FBgn0029866;FBgn0033204	16.0372	17.3495	16.8932	18.1605	17.0211	18.4656
O18405	Surfeit locus protein 4 homolog OS=Drosophila melanogaster OX=7227 GN=Surf4 PE=2 SV=1	O18405	Surf4	0	43.539	25	8	314	8	8	128.23	202.61	21	16	253	61	7	5	0	7.98776	0	-1.74771	7.98789	0	-1.74769	Surf4	SURF4_DROME	Surfeit locus protein 4 homolog	Surf4 Surf-4 CG6202	Golgi organization [GO:0007030];protein transport [GO:0015031]	endomembrane system [GO:0012505];endoplasmic reticulum [GO:0005783];endoplasmic reticulum membrane [GO:0005789];endoplasmic reticulum-Golgi intermediate compartment [GO:0005793];fusome [GO:0045169]		endomembrane system [GO:0012505];endoplasmic reticulum [GO:0005783];endoplasmic reticulum membrane [GO:0005789];endoplasmic reticulum-Golgi intermediate compartment [GO:0005793];fusome [GO:0045169];Golgi organization [GO:0007030];protein transport [GO:0015031]	GO:0005783;GO:0005789;GO:0005793;GO:0007030;GO:0012505;GO:0015031;GO:0045169	SURF4 family	Endoplasmic reticulum;Membrane;Protein transport;Reference proteome;Transmembrane;Transmembrane helix;Transport	PF02077	IPR002995;IPR045214					FBgn0019925	23.48	23.976	23.391	23.7995	23.8764	23.7995
Q9VD02	GH14779p OS=Drosophila melanogaster OX=7227 GN=Dmel\CG7054 PE=1 SV=1	Q9VD02	Dmel\CG7054	0	42.609	59	11	262	10	10	59.84	361.58	41	45	109	153	7	7	0	2.27581	0.0127273	2.73078	5.98572	0	2.08349	Dmel\CG7054	Q9VD02_DROME	GH14779p	Dmel\CG7054 CG7054 Dmel_CG7054	negative regulation of ERK1 and ERK2 cascade [GO:0070373]	cytosol [GO:0005829]		cytosol [GO:0005829];negative regulation of ERK1 and ERK2 cascade [GO:0070373]	GO:0005829;GO:0070373		3D-structure;Proteomics identification;Reference proteome	PF01161	IPR008914;IPR035810;IPR036610					FBgn0038972	20.1704	19.8392	20.4576	19.9742	19.8576	15.5512
Q9VDH3	GH08630p OS=Drosophila melanogaster OX=7227 GN=Ktl PE=1 SV=1	Q9VDH3	Ktl	0	41.479	45	10	199	9	9	81.77	77.02	45	22	169	30	10	6	1	5.82789	0	-1.44905	5.82773	0	-1.44905	Ktl	Q9VDH3_DROME	GH08630p (Kctd12-like, isoform A) (Kctd12-like, isoform B)	Ktl Dmel\CG10830 CG10830 Dmel_CG10830	inter-male aggressive behavior [GO:0002121];male courtship behavior [GO:0008049];negative regulation of locomotion involved in locomotory behavior [GO:0090327];protein homooligomerization [GO:0051260];sleep [GO:0030431]			inter-male aggressive behavior [GO:0002121];male courtship behavior [GO:0008049];negative regulation of locomotion involved in locomotory behavior [GO:0090327];protein homooligomerization [GO:0051260];sleep [GO:0030431]	GO:0002121;GO:0008049;GO:0030431;GO:0051260;GO:0090327		Proteomics identification;Reference proteome	PF02214	IPR000210;IPR003131;IPR011333					FBgn0038839	21.7995	21.4375	21.8113	22.1488	21.9134	21.4526
Q7K0P0	Juvenile hormone-inducible protein 26 OS=Drosophila melanogaster OX=7227 GN=JhI-26 PE=1 SV=1	Q7K0P0	JhI-26	0	40.131	25	11	90	11	11	18.6	67.48	17	13	66	24	7	5	0	5.38465	0	1.38335	5.38459	0.000125	1.38334	JhI-26	Q7K0P0_DROME	Juvenile hormone-inducible protein 26 (LD44791p)	JhI-26 Dmel\CG3767 CG3767 Dmel_CG3767	regulation of female receptivity [GO:0045924]		ecdysteroid 22-kinase activity [GO:0106389]	ecdysteroid 22-kinase activity [GO:0106389];regulation of female receptivity [GO:0045924]	GO:0045924;GO:0106389		Proteomics identification;Reference proteome	PF02958	IPR004119;IPR011009;IPR015897					FBgn0028424	21.4526	21.5404	21.6186	21.8073	21.5869	22.3101
Q7KUV4	Uncharacterized protein, isoform A OS=Drosophila melanogaster OX=7227 GN=CG33254 PE=4 SV=2	Q7KUV4	CG33254	0	30.68	56	6	323	6	6	106.86	416.6	17	56	173	150	1	6	0	5.59114	0	-1.179	5.59087	0	-1.179	CG33254	Q7KUV4_DROME	Uncharacterized protein, isoform A (Uncharacterized protein, isoform B)	CG33254 Dmel\CG34330 CG34330 Dmel_CG34330							Reference proteome							FBgn0085359	25.3135	24.7796	25.4984	25.0813	25.1055	24.8191
Q9VS65	Peptidase M14 carboxypeptidase A domain-containing protein OS=Drosophila melanogaster OX=7227 GN=CG18415 PE=3 SV=3	Q9VS65	CG18415	0	28.742	21	6	62	6	6	14.71	26.84	14	12	56	6	4	3	0	5.4141	0	-4.56265	4.55721	0.000428571	-4.35714	CG18415	Q9VS65_DROME	Peptidase M14 carboxypeptidase A domain-containing protein	CG18415 Dmel\CG32379 CG32379 Dmel_CG32379	proteolysis [GO:0006508]	extracellular space [GO:0005615]	metallocarboxypeptidase activity [GO:0004181];zinc ion binding [GO:0008270]	extracellular space [GO:0005615];metallocarboxypeptidase activity [GO:0004181];proteolysis [GO:0006508];zinc ion binding [GO:0008270]	GO:0004181;GO:0005615;GO:0006508;GO:0008270	Peptidase M14 family	Carboxypeptidase;Hydrolase;Protease;Reference proteome	PF00246	IPR000834					FBgn0052379	22.7389	22.6096	22.2036	22.3017	22.0756	22.8014
Q9VLF8	Uncharacterized protein, isoform A OS=Drosophila melanogaster OX=7227 GN=Dmel\CG9555 PE=4 SV=1	Q9VLF8	Dmel\CG9555	0	26.779	14	4	69	4	4	15.66	65.42	14	5	52	17	4	1	0	4.39535	0.000193548	-4.75754	5.70585	0	-3.36765	Dmel\CG9555	Q9VLF8_DROME	Uncharacterized protein, isoform A (Uncharacterized protein, isoform C)	Dmel\CG9555 CG9555 Dmel_CG9555		membrane [GO:0016020]		membrane [GO:0016020]	GO:0016020		Membrane;Reference proteome;Transmembrane;Transmembrane helix							FBgn0032085	21.7056	22.2361	21.9388	22.6276	22.5823	21.1457
Q9VB89	FI01825p OS=Drosophila melanogaster OX=7227 GN=DmelL2 PE=2 SV=2	Q9VB89	DmelL2	0	19.224	19	5	25	1	1	1.79	58.97	9	11	9	16	2	3	1	5.22038	0	2.83395	0.962889	0.151601	2.27832	DmelL2	Q9VB89_DROME	FI01825p	DmelL2 Dmel\CG6277 CG6277 Dmel_CG6277	lipid catabolic process [GO:0016042]	extracellular space [GO:0005615]	lipase activity [GO:0016298];triglyceride lipase activity [GO:0004806]	extracellular space [GO:0005615];lipase activity [GO:0016298];lipid catabolic process [GO:0016042];triglyceride lipase activity [GO:0004806]	GO:0004806;GO:0005615;GO:0016042;GO:0016298	AB hydrolase superfamily, Lipase family	Hydrolase;Reference proteome;Secreted;Signal	PF00151	IPR000734;IPR002334;IPR013818;IPR029058;IPR033906					FBgn0039475	17.247	16.9431	16.2459	17.314	17.8606	16.2441
Q9VB92	IP10831p OS=Drosophila melanogaster OX=7227 GN=Dmel\CG17192 PE=2 SV=1	Q9VB92	Dmel\CG17192	0	17.214	20	6	20	5	5	1.59	43.72	14	6	8	12	4	2	1	5.37552	0	2.05595	5.37555	0.000121212	2.05598	Dmel\CG17192	Q9VB92_DROME	IP10831p	Dmel\CG17192 DmelL5 CG17192 Dmel_CG17192	lipid catabolic process [GO:0016042]	extracellular space [GO:0005615]	lipase activity [GO:0016298];serine hydrolase activity [GO:0017171];triglyceride lipase activity [GO:0004806]	extracellular space [GO:0005615];lipase activity [GO:0016298];lipid catabolic process [GO:0016042];serine hydrolase activity [GO:0017171];triglyceride lipase activity [GO:0004806]	GO:0004806;GO:0005615;GO:0016042;GO:0016298;GO:0017171	AB hydrolase superfamily, Lipase family	Hydrolase;Reference proteome;Secreted;Signal	PF00151	IPR000734;IPR002334;IPR013818;IPR029058;IPR033906					FBgn0039472	18.4972	19.3299	18.4087	19.1704	19.1432	19.0769
A0A0B4KF40	Sulfotransferase 3, isoform C OS=Drosophila melanogaster OX=7227 GN=St3 PE=4 SV=1	A0A0B4KF40;B7YZP4;Q9W1L7	St3	0	16.407	8	4	43	0	4	15.57	8.61	8	2	40	3	4	1	0	5.27003	0	2.95467	5.7014	0	2.63054	St3	A0A0B4KF40_DROME;B7YZP4_DROME;Q9W1L7_DROME	Sulfotransferase 3, isoform B (EC 2.8.2.-)"";""Sulfotransferase 3, isoform C (EC 2.8.2.-)"";Sulfotransferase 3, isoform A (EC 2.8.2.-)	St3 CG11293 CG5431 Dmel\CG44167 dmST3 st3 CG44167 Dmel_CG44167	defense response to bacterium [GO:0042742];sulfation [GO:0051923];xenobiotic metabolic process [GO:0006805]	cytoplasm [GO:0005737];cytosol [GO:0005829]	sulfotransferase activity [GO:0008146]	cytoplasm [GO:0005737];cytosol [GO:0005829];defense response to bacterium [GO:0042742];sulfation [GO:0051923];sulfotransferase activity [GO:0008146];xenobiotic metabolic process [GO:0006805]	GO:0005737;GO:0005829;GO:0006805;GO:0008146;GO:0042742;GO:0051923		Reference proteome;Transferase	PF00685	IPR000863;IPR027417					FBgn0265052	17.2042	17.977	17.5582	17.7073	18.0265	16.918
Q9VIQ1	Arylalkylamine N-acetyltransferase-like 3 OS=Drosophila melanogaster OX=7227 GN=AANATL3 PE=2 SV=1	Q9VIQ1	AANATL3	0.001	8.75	14	3	26	2	3	NaN	71.37	NaN	14	NaN	26	NaN	3	0	5.29936	0	5.15289	6.46846	0	3.98562	AANATL3	Q9VIQ1_DROME	Arylalkylamine N-acetyltransferase-like 3 (EC 2.3.1.87) (IP07705p)	AANATL3 Dmel\CG10659 CG10659 Dmel_CG10659			aralkylamine N-acetyltransferase activity [GO:0004059];arylamine N-acetyltransferase activity [GO:0004060];N-acetyltransferase activity [GO:0008080]	aralkylamine N-acetyltransferase activity [GO:0004059];arylamine N-acetyltransferase activity [GO:0004060];N-acetyltransferase activity [GO:0008080]	GO:0004059;GO:0004060;GO:0008080		Acyltransferase;Reference proteome;Transferase		IPR000182;IPR016181					FBgn0032839	18.4252	18.3774	16.2913	16.2915	16.7185	18.4775
M9PBM9	Uncharacterized protein, isoform A OS=Drosophila melanogaster OX=7227 GN=Dmel\CG43348 PE=4 SV=1	M9PBM9	Dmel\CG43348	0.008	4.102	26	1	6	1	1	NaN	13.15	NaN	26	NaN	6	NaN	1	0	5.71976	0	2.85872	5.71969	0	2.85871	Dmel\CG43348	M9PBM9_DROME	Uncharacterized protein, isoform A (Uncharacterized protein, isoform B)	Dmel\CG43348 CG43180 chr2L_1199311_1199719.0 CG43348 Dmel_CG43348							Reference proteome							FBgn0263080	15.2023	15.0659	15.0319	15.0826	15.8846	15.7524
A1Z7S4	Uncharacterized protein, isoform D OS=Drosophila melanogaster OX=7227 GN=anon-WO0242455.53 PE=3 SV=2	Q95T49;A1Z7S4;C9QPE2	anon-WO0242455.53;CG8026-RB	0	56.423	36	9	140	0	9	58.11	86.58	36	17	115	25	9	5	0	4.70515	7.41e-05	-0.98611	4.70485	0.000392157	-0.986122	anon-WO0242455.53;CG8026-RB	A1Z7S4_DROME;C9QPE2_DROME;Q95T49_DROME	MIP14680p (Uncharacterized protein, isoform C)"";""Uncharacterized protein, isoform D"";GH22139p (Uncharacterized protein, isoform B)	anon-WO0242455.53 anon-WO0242455.6 anon-WO0242455.7 Dmel\CG8026 Dromel_CG8026_FBtr0088611_mORF CG8026 Dmel_CG8026;CG8026-RB anon-WO0242455.53 anon-WO0242455.6 anon-WO0242455.7 Dmel\CG8026 Dromel_CG8026_FBtr0088611_mORF CG8026 Dmel_CG8026	folate import into mitochondrion [GO:1904947]	membrane [GO:0016020];mitochondrion [GO:0005739]	FAD transmembrane transporter activity [GO:0015230];folic acid transmembrane transporter activity [GO:0008517]	FAD transmembrane transporter activity [GO:0015230];folate import into mitochondrion [GO:1904947];folic acid transmembrane transporter activity [GO:0008517];membrane [GO:0016020];mitochondrion [GO:0005739]	GO:0005739;GO:0008517;GO:0015230;GO:0016020;GO:1904947	Mitochondrial carrier (TC 2.A.29) family	Membrane;Reference proteome;Repeat;Transmembrane;Transmembrane helix;Transport	PF00153	IPR002067;IPR018108;IPR023395;IPR044712					FBgn0033391	22.7471	22.4526	22.9152	22.4726	22.4375	22.3962
Q5BIE4	RE40577p OS=Drosophila melanogaster OX=7227 GN=CT42567 PE=1 SV=1	Q5BIE4;Q7JRA7	CT42567;Dmel\CG15096	0	99.659	21	11	449	0	11	143.58	737.76	19	17	255	194	7	10	0	4.74838	7.55e-05	1.931	4.74839	0.0004	1.931	CT42567;Dmel\CG15096	Q5BIE4_DROME;Q7JRA7_DROME	RH60267p (Uncharacterized protein, isoform B)"";RE40577p (Uncharacterized protein, isoform A)	CT42567 Dmel\CG15096 CG15096 Dmel_CG15096;Dmel\CG15096 CT42567 CG15096 Dmel_CG15096	monoatomic anion transport [GO:0006820]	membrane [GO:0016020]	transmembrane transporter activity [GO:0022857]	membrane [GO:0016020];monoatomic anion transport [GO:0006820];transmembrane transporter activity [GO:0022857]	GO:0006820;GO:0016020;GO:0022857		Membrane;Proteomics identification;Reference proteome;Transmembrane;Transmembrane helix	PF07690	IPR005829;IPR011701;IPR020846;IPR036259					FBgn0034394	22.4726	23.5285	22.1946	23.4041	23.3101	22.3538
Q9VBV3	Protein takeout OS=Drosophila melanogaster OX=7227 GN=to PE=2 SV=1	Q9VBV3	to	0	20.397	18	5	27	5	5	3.14	12.16	18	4	23	4	4	1	0	4.76588	7.69e-05	-2.67122	0	1	NaN	to	TAKT_DROME	Protein takeout	to CG11853	adult feeding behavior [GO:0008343];behavioral response to starvation [GO:0042595];circadian rhythm [GO:0007623];feeding behavior [GO:0007631];male courtship behavior [GO:0008049];mating behavior [GO:0007617];multicellular organism reproduction [GO:0032504];response to starvation [GO:0042594];rhythmic behavior [GO:0007622]	extracellular region [GO:0005576];extracellular space [GO:0005615]		adult feeding behavior [GO:0008343];behavioral response to starvation [GO:0042595];circadian rhythm [GO:0007623];extracellular region [GO:0005576];extracellular space [GO:0005615];feeding behavior [GO:0007631];male courtship behavior [GO:0008049];mating behavior [GO:0007617];multicellular organism reproduction [GO:0032504];response to starvation [GO:0042594];rhythmic behavior [GO:0007622]	GO:0005576;GO:0005615;GO:0007617;GO:0007622;GO:0007623;GO:0007631;GO:0008049;GO:0008343;GO:0032504;GO:0042594;GO:0042595	TO family	Behavior;Biological rhythms;Reference proteome;Secreted;Signal	PF06585	IPR010562;IPR038606			TISSUE SPECIFICITY: Expression is largely restricted to head, with limited expression detectable in cardia and crop. In entrained individuals, expression is observed in the brain cortex (region between optic lobe and central complex), photoreceptors and antennae. In asynchronous individuals, expression is seen in third antennal segment and male-specific expression is seen in the brain-associated …		FBgn0039298	19.1482	18.417	19.4273	18.7439	17.2512	18.0279
Q9VVM1	Uncharacterized protein, isoform B OS=Drosophila melanogaster OX=7227 GN=Dmel\CG7408 PE=1 SV=2	Q9VVM1	Dmel\CG7408	0	62.822	27	12	241	12	12	75.4	96.92	23	22	213	28	11	9	0	4.80872	7.84e-05	-2.52461	4.80873	0.000408163	-2.52463	Dmel\CG7408	Q9VVM1_DROME	Uncharacterized protein, isoform B (EC 3.1.6.-) (Uncharacterized protein, isoform C) (Uncharacterized protein, isoform D)	Dmel\CG7408 CG7408 Dmel_CG7408	defense response to bacterium [GO:0042742]		sulfuric ester hydrolase activity [GO:0008484]	defense response to bacterium [GO:0042742];sulfuric ester hydrolase activity [GO:0008484]	GO:0008484;GO:0042742	Sulfatase family	Hydrolase;Proteomics identification;Reference proteome;Signal	PF00884	IPR000917;IPR017850;IPR024607;IPR047115					FBgn0036765	22.8746	22.5638	22.6051	22.7836	22.8073	21.743
X2JDJ5	Multiple edematous wings, isoform F OS=Drosophila melanogaster OX=7227 GN=mew PE=1 SV=1	X2JDJ5;Q24247	mew	0.005	4.608	2	2	20	0	2	6.03	12.3	1	1	15	5	1	1	0	4.82724	8e-05	-2.4603	5.15498	0.000307692	-2.27006	mew	ITA1_DROME;X2JDJ5_DROME	Integrin alpha-PS1 (Position-specific antigen subunit alpha-1) (Protein multiple edematous wings) [Cleaved into: Integrin alpha-PS1 heavy chain;Integrin alpha-PS1 light chain];Multiple edematous wings, isoform F	mew alpha-PS1 alpha1Int alpha[[PS1]] alphaPS1 aPS1 CT5254 Dmel\CG1771 ItgaPS1 l(1)G0429 l(1)G0443 Mew PS1 PS1alpha PSalpha1 CG1771 Dmel_CG1771;mew CG1771	actin filament organization [GO:0007015];apposition of dorsal and ventral imaginal disc-derived wing surfaces [GO:0007475];axon guidance [GO:0007411];axonal defasciculation [GO:0007414];cell adhesion [GO:0007155];cell adhesion mediated by integrin [GO:0033627];cell differentiation [GO:0030154];cell migration [GO:0016477];cell-cell adhesion [GO:0098609];cell-matrix adhesion [GO:0007160];ectodermal…	apical plasma membrane [GO:0016324];basal plasma membrane [GO:0009925];external side of plasma membrane [GO:0009897];focal adhesion [GO:0005925];integrin complex [GO:0008305];lateral plasma membrane [GO:0016328];plasma membrane [GO:0005886]	cell adhesion molecule binding [GO:0050839];extracellular matrix binding [GO:0050840];integrin binding [GO:0005178];protein heterodimerization activity [GO:0046982]	actin filament organization [GO:0007015];apical plasma membrane [GO:0016324];apposition of dorsal and ventral imaginal disc-derived wing surfaces [GO:0007475];axon guidance [GO:0007411];axonal defasciculation [GO:0007414];basal plasma membrane [GO:0009925];cell adhesion [GO:0007155];cell adhesion mediated by integrin [GO:0033627];cell adhesion molecule binding [GO:0050839];cell differentiation [G…	GO:0005178;GO:0005886;GO:0005925;GO:0007015;GO:0007155;GO:0007157;GO:0007160;GO:0007229;GO:0007411;GO:0007414;GO:0007431;GO:0007432;GO:0007435;GO:0007475;GO:0007476;GO:0007494;GO:0007608;GO:0008305;GO:0009897;GO:0009925;GO:0016203;GO:0016324;GO:0016328;GO:0016477;GO:0030154;GO:0033627;GO:0034446;GO:0035160;GO:0046982;GO:0048567;GO:0050839;GO:0050840;GO:0098609	Integrin alpha chain family	Alternative splicing;Cell adhesion;Cell membrane;Cleavage on pair of basic residues;Direct protein sequencing;Disulfide bond;Glycoprotein;Integrin;Membrane;Proteomics identification;Receptor;Reference proteome;Repeat;Signal;Transmembrane;Transmembrane helix	PF01839;PF08441	IPR000413;IPR013517;IPR013519;IPR013649;IPR018184;IPR028994;IPR032695		DEVELOPMENTAL STAGE: Expressed during mid- and late-oogenesis (at protein level). Expressed throughout embryonic and larval development with peaks of expression during mid-embryogenesis and at third larval instar. {ECO:0000269|PubMed:19035354, ECO:0000269|PubMed:8240969}.	TISSUE SPECIFICITY: Expressed in follicle cells (at protein level). At syncytial blastoderm stage, expressed in the ectoderm but not in the mesodermal precursors. At embryonic stage 7, expressed in dorsal and ventrolateral ectoderm and in some yolk nuclei. At late stage 10, expression is homogeneous in the ectoderm and is particularly abundant in the anterior and posterior midgut primordia. At st…		FBgn0004456	20.1457	19.0925	20.2877	19.3983	19.8454	20.0821
Q9VGT8	UDP-glucuronosyltransferase OS=Drosophila melanogaster OX=7227 GN=Ugt35C1 PE=3 SV=2	Q9VGT8	Ugt35C1	0	521.331	62	73	1852	71	71	427.44	3859.2	40	60	715	1137	21	72	2	4.82861	8.16e-05	-4.91461	4.82861	0.000416667	-4.91459	Ugt35C1	Q9VGT8_DROME	UDP-glucuronosyltransferase (EC 2.4.1.17)	Ugt35C1 AC 006491D Dmel\CG6633 UGT35C1 Ugt86Dd CG6633 Dmel_CG6633		membrane [GO:0016020]	glucuronosyltransferase activity [GO:0015020]	glucuronosyltransferase activity [GO:0015020];membrane [GO:0016020]	GO:0015020;GO:0016020	UDP-glycosyltransferase family	Glycosyltransferase;Membrane;Reference proteome;Signal;Transferase;Transmembrane;Transmembrane helix	PF00201	IPR002213;IPR035595					FBgn0040256	28.249	27.8445	28.2445	27.9977	27.726	27.8682
Q7K4A1	Sodium/nucleoside cotransporter OS=Drosophila melanogaster OX=7227 GN=CNT2 PE=2 SV=1	Q7K4A1;A1Z7N2	CNT2	0	34.149	13	8	163	0	8	69.17	105.54	11	6	125	38	6	5	0	4.86313	8.33e-05	1.10494	4.86327	0.000425532	1.10495	CNT2	A1Z7N2_DROME;Q7K4A1_DROME	Sodium/nucleoside cotransporter	CNT2 BEST:CK00459 CK00459 DmCnt2 Dmel\CG8083 CG8083 Dmel_CG8083	cyclic-nucleotide-mediated signaling [GO:0019935];nucleoside transmembrane transport [GO:1901642]	membrane [GO:0016020]	nucleoside:sodium symporter activity [GO:0005415];purine ribonucleotide transmembrane transporter activity [GO:0005346]	cyclic-nucleotide-mediated signaling [GO:0019935];membrane [GO:0016020];nucleoside transmembrane transport [GO:1901642];nucleoside:sodium symporter activity [GO:0005415];purine ribonucleotide transmembrane transporter activity [GO:0005346]	GO:0005346;GO:0005415;GO:0016020;GO:0019935;GO:1901642	Concentrative nucleoside transporter (CNT) (TC 2.A.41) family	Cell membrane;Membrane;Reference proteome;Transmembrane;Transmembrane helix;Transport	PF01773;PF07662;PF07670	IPR002668;IPR008276;IPR011642;IPR011657;IPR018270					FBgn0025709	21.6584	21.9098	21.4526	21.9316	22.2066	22.2006
Q5U191	Pummelig, isoform A OS=Drosophila melanogaster OX=7227 GN=puml PE=1 SV=1	Q5U191;Q7JQU9	puml	0	91.821	42	19	319	2	19	127.79	145.29	38	26	265	54	15	10	0	4.9811	8.51e-05	-1.19637	4.98135	0.000347826	-1.19638	puml	Q5U191_DROME;Q7JQU9_DROME	Pummelig, isoform A (Pummelig, isoform F) (Pummelig, isoform G (EC 3.1.1.-, EC 3.1.1.1, EC 3.3.2.10)) (RE40534p)"";AT25873p (Pummelig, isoform B) (Pummelig, isoform C (EC 3.1.1.-, EC 3.1.1.1, EC 3.3.2.10)) (Pummelig, isoform D) (Pummelig, isoform E)	puml 5 CGI-58 DmABHD4 Dmel\CG1882 CG1882 Dmel_CG1882	lipid homeostasis [GO:0055088];lipid storage [GO:0019915];phosphatidic acid biosynthetic process [GO:0006654]	lipid droplet [GO:0005811];mitochondrion [GO:0005739];peroxisome [GO:0005777]	carboxylesterase activity [GO:0106435];carboxylic ester hydrolase activity [GO:0052689];epoxide hydrolase activity [GO:0004301];lysophosphatidic acid acyltransferase activity [GO:0042171];phospholipase activity [GO:0004620];serine hydrolase activity [GO:0017171]	carboxylesterase activity [GO:0106435];carboxylic ester hydrolase activity [GO:0052689];epoxide hydrolase activity [GO:0004301];lipid droplet [GO:0005811];lipid homeostasis [GO:0055088];lipid storage [GO:0019915];lysophosphatidic acid acyltransferase activity [GO:0042171];mitochondrion [GO:0005739];peroxisome [GO:0005777];phosphatidic acid biosynthetic process [GO:0006654];phospholipase activity …	GO:0004301;GO:0004620;GO:0005739;GO:0005777;GO:0005811;GO:0006654;GO:0017171;GO:0019915;GO:0042171;GO:0052689;GO:0055088;GO:0106435		Hydrolase;Proteomics identification;Reference proteome	PF00561	IPR000073;IPR000639;IPR029058					FBgn0033226	23.4041	23.5165	23.48	23.4551	23.5165	23.3376
Q9VVM2	LP12049p OS=Drosophila melanogaster OX=7227 GN=Dmel\CG5506 PE=1 SV=1	Q9VVM2	Dmel\CG5506	0	101.897	51	17	1155	17	17	328.69	1904.49	44	45	537	618	10	15	0	4.99942	8.7e-05	1.66948	4.99933	0.000355556	1.66947	Dmel\CG5506	Q9VVM2_DROME	LP12049p	Dmel\CG5506 BcDNA:LP12049 CG5506 Dmel_CG5506							Proteomics identification;Reference proteome;Signal	PF11901	IPR006616					FBgn0036766	25.217	24.6703	25.0233	25.2571	25.3745	24.2317
Q9V558	Cytochrome P450 4p1 OS=Drosophila melanogaster OX=7227 GN=Cyp4p1 PE=2 SV=1	Q9V558	Cyp4p1	0	63.912	25	13	205	12	12	56.11	210.24	25	16	140	65	12	7	0	5.01884	8.89e-05	-2.08226	5.01889	0.000363636	-2.08227	Cyp4p1	CP4P1_DROME	Cytochrome P450 4p1 (EC 1.14.-.-) (CYPIVP1)	Cyp4p1 CG10842		endoplasmic reticulum membrane [GO:0005789]	heme binding [GO:0020037];iron ion binding [GO:0005506];monooxygenase activity [GO:0004497];oxidoreductase activity, acting on paired donors, with incorporation or reduction of molecular oxygen [GO:0016705]	endoplasmic reticulum membrane [GO:0005789];heme binding [GO:0020037];iron ion binding [GO:0005506];monooxygenase activity [GO:0004497];oxidoreductase activity, acting on paired donors, with incorporation or reduction of molecular oxygen [GO:0016705]	GO:0004497;GO:0005506;GO:0005789;GO:0016705;GO:0020037	Cytochrome P450 family	Endoplasmic reticulum;Heme;Iron;Membrane;Metal-binding;Microsome;Monooxygenase;Oxidoreductase;Reference proteome	PF00067	IPR001128;IPR002401;IPR017972;IPR036396					FBgn0015037	22.6475	22.0088	23.0625	22.5777	22.6584	22.0258
Q9VEE9	ALG1, chitobiosyldiphosphodolichol beta-mannosyltransferase OS=Drosophila melanogaster OX=7227 GN=Alg1 PE=1 SV=1	Q9VEE9	Alg1	0.001	8.999	7	3	18	3	3	4.76	NaN	7	NaN	18	NaN	3	NaN	0	5.01917	9.09e-05	-3.30162	2.6873	0.00807843	-3.25675	Alg1	Q9VEE9_DROME	ALG1, chitobiosyldiphosphodolichol beta-mannosyltransferase (LD22559p)	Alg1 dAlg1 Dmel\CG18012 CG18012 Dmel_CG18012	protein glycosylation [GO:0006486]	endoplasmic reticulum [GO:0005783]	chitobiosyldiphosphodolichol beta-mannosyltransferase activity [GO:0004578];mannosyltransferase activity [GO:0000030]	chitobiosyldiphosphodolichol beta-mannosyltransferase activity [GO:0004578];endoplasmic reticulum [GO:0005783];mannosyltransferase activity [GO:0000030];protein glycosylation [GO:0006486]	GO:0000030;GO:0004578;GO:0005783;GO:0006486		Glycosyltransferase;Proteomics identification;Reference proteome;Transferase	PF00534;PF13439	IPR001296;IPR026051;IPR028098					FBgn0038552	20.8113	19.4696	20.4375	20.2066	19.2787	19.1079
A1Z8J8	Peptidase S1 domain-containing protein OS=Drosophila melanogaster OX=7227 GN=Dmel\CG30025 PE=4 SV=1	A1Z8J8;C0HKA2	deltaTry;Dmel\CG30025	0	157.128	63	15	999	0	7	285.28	2083.68	32	63	537	462	5	15	0	5.03377	9.3e-05	-1.22845	5.03358	0.000372093	-1.22846	deltaTry;Dmel\CG30025	A1Z8J8_DROME;TRYDT_DROME	Peptidase S1 domain-containing protein;Trypsin delta (EC 3.4.21.4)	deltaTry CG12351;Dmel\CG30025 SP215 CG30025 Dmel_CG30025	proteolysis [GO:0006508]	cytosol [GO:0005829];extracellular space [GO:0005615]	serine hydrolase activity [GO:0017171];serine-type endopeptidase activity [GO:0004252]	cytosol [GO:0005829];extracellular space [GO:0005615];proteolysis [GO:0006508];serine hydrolase activity [GO:0017171];serine-type endopeptidase activity [GO:0004252]	GO:0004252;GO:0005615;GO:0005829;GO:0006508;GO:0017171	Peptidase S1 family	Disulfide bond;Hydrolase;Protease;Reference proteome;Secreted;Serine protease;Signal;Zymogen	PF00089	IPR001254;IPR001314;IPR009003;IPR018114;IPR033116;IPR043504					FBgn0010358;FBgn0050025	24.1095	24.604	24.2679	24.275	24.895	24.2961
A1Z784	acetyl-CoA carboxylase OS=Drosophila melanogaster OX=7227 GN=ACC PE=1 SV=1	A1Z784;Q7JV23;A8DY67	ACC	0	161.38	20	37	299	0	37	92.34	39.61	19	5	288	11	35	9	0	5.09326	9.52e-05	-2.05331	5.09316	0.000380952	-2.0533	ACC	A1Z784_DROME;A8DY67_DROME;Q7JV23_DROME	acetyl-CoA carboxylase (EC 6.4.1.2)	ACC A1Z784_DROME Acc acc ACoT CG8723 dACC DmACC Dmel\CG11198 FBgn0043811 CG11198 Dmel_CG11198	cell morphogenesis [GO:0000902];cellular response to sucrose stimulus [GO:0071329];fatty acid biosynthetic process [GO:0006633];glycogen metabolic process [GO:0005977];malonyl-CoA biosynthetic process [GO:2001295];response to sucrose [GO:0009744];triglyceride biosynthetic process [GO:0019432]	cytoplasm [GO:0005737];mitochondrion [GO:0005739]	acetyl-CoA carboxylase activity [GO:0003989];ATP binding [GO:0005524];metal ion binding [GO:0046872]	acetyl-CoA carboxylase activity [GO:0003989];ATP binding [GO:0005524];cell morphogenesis [GO:0000902];cellular response to sucrose stimulus [GO:0071329];cytoplasm [GO:0005737];fatty acid biosynthetic process [GO:0006633];glycogen metabolic process [GO:0005977];malonyl-CoA biosynthetic process [GO:2001295];metal ion binding [GO:0046872];mitochondrion [GO:0005739];response to sucrose [GO:0009744];t…	GO:0000902;GO:0003989;GO:0005524;GO:0005737;GO:0005739;GO:0005977;GO:0006633;GO:0009744;GO:0019432;GO:0046872;GO:0071329;GO:2001295		ATP-binding;Biotin;Fatty acid biosynthesis;Fatty acid metabolism;Ligase;Lipid biosynthesis;Lipid metabolism;Multifunctional enzyme;Nucleotide-binding;Proteomics identification;Reference proteome	PF00289;PF00364;PF01039;PF02785;PF02786;PF08326	IPR000089;IPR001882;IPR005479;IPR005481;IPR005482;IPR011053;IPR011054;IPR011761;IPR011762;IPR011763;IPR011764;IPR013537;IPR013815;IPR016185;IPR029045;IPR034733	UPA00655			malonyl-CoA biosynthesis;malonyl-CoA from acetyl-CoA: step 1/1. {ECO:0000256|ARBA:ARBA00004956}.;PATHWAY: Lipid metabolism	FBgn0033246	24.1253	22.9388	23.9847	23.1253	23.0592	23.1079
A0A0B4KHK0	Dihydroxyacetone phosphate acyltransferase, isoform C OS=Drosophila melanogaster OX=7227 GN=Gnpat PE=3 SV=1	Q9VBQ6;A0A0B4KHK0	Gnpat	0	19.352	10	7	41	0	7	9.96	9.88	9	1	37	4	6	1	0	5.09863	9.76e-05	-2.28871	5.09856	0.000390244	-2.28871	Gnpat	A0A0B4KHK0_DROME;Q9VBQ6_DROME	Dihydroxyacetone phosphate acyltransferase, isoform C (EC 2.3.1.42)"";Dihydroxyacetone phosphate acyltransferase, isoform A (EC 2.3.1.42) (Dihydroxyacetone phosphate acyltransferase, isoform B) (MIP13239p)	Gnpat 8-1 DHAP-AT Dhap-at Dhap-at-RA Dmel\CG4625 GPAT Gpat CG4625 Dmel_CG4625;Gnpat 8-1 DHAP-AT Dhap-at Dmel\CG4625 GPAT Gpat CG4625 Dmel_CG4625	ether lipid biosynthetic process [GO:0008611];fatty acid metabolic process [GO:0006631]	mitochondrial membrane [GO:0031966];peroxisomal membrane [GO:0005778];peroxisome [GO:0005777]	glycerone-phosphate O-acyltransferase activity [GO:0016287]	ether lipid biosynthetic process [GO:0008611];fatty acid metabolic process [GO:0006631];glycerone-phosphate O-acyltransferase activity [GO:0016287];mitochondrial membrane [GO:0031966];peroxisomal membrane [GO:0005778];peroxisome [GO:0005777]	GO:0005777;GO:0005778;GO:0006631;GO:0008611;GO:0016287;GO:0031966	GPAT/DAPAT family	Acyltransferase;Membrane;Reference proteome;Transferase;Transmembrane;Transmembrane helix	PF01553;PF19277	IPR002123;IPR022284;IPR028353;IPR041728;IPR045520					FBgn0040212	23.2477	22.0393	23.5754	22.1488	22.8093	23.0789
P29844	Endoplasmic reticulum chaperone BiP OS=Drosophila melanogaster OX=7227 GN=Hsc70-3 PE=1 SV=2	P29844	Hsc70-3	0	638.823	66	76	5311	71	71	1727.96	8421.93	54	61	2854	2457	43	68	1	5.11138	0.0001	0.822546	5.11146	0.0004	0.822541	Hsc70-3	BIP_DROME	Endoplasmic reticulum chaperone BiP (EC 3.6.4.10) (78 kDa glucose-regulated protein homolog) (GRP-78 homolog) (Binding-immunoglobulin protein homolog) (BiP) (Heat shock 70 kDa protein cognate 3) (Heat shock protein cognate 72)	Hsc70-3 Hsc3 CG4147	chaperone cofactor-dependent protein refolding [GO:0051085];endoplasmic reticulum unfolded protein response [GO:0030968];intestinal stem cell homeostasis [GO:0036335];protein refolding [GO:0042026];response to endoplasmic reticulum stress [GO:0034976];RNA-mediated post-transcriptional gene silencing [GO:0035194];sleep [GO:0030431];ubiquitin-dependent ERAD pathway [GO:0030433]	cytoplasm [GO:0005737];endomembrane system [GO:0012505];endoplasmic reticulum [GO:0005783];endoplasmic reticulum chaperone complex [GO:0034663];endoplasmic reticulum lumen [GO:0005788];extracellular space [GO:0005615];membrane [GO:0016020];nucleus [GO:0005634]	ATP binding [GO:0005524];ATP hydrolysis activity [GO:0016887];ATP-dependent protein folding chaperone [GO:0140662];heat shock protein binding [GO:0031072];protein folding chaperone [GO:0044183]	ATP binding [GO:0005524];ATP hydrolysis activity [GO:0016887];ATP-dependent protein folding chaperone [GO:0140662];chaperone cofactor-dependent protein refolding [GO:0051085];cytoplasm [GO:0005737];endomembrane system [GO:0012505];endoplasmic reticulum [GO:0005783];endoplasmic reticulum chaperone complex [GO:0034663];endoplasmic reticulum lumen [GO:0005788];endoplasmic reticulum unfolded protein …	GO:0005524;GO:0005615;GO:0005634;GO:0005737;GO:0005783;GO:0005788;GO:0012505;GO:0016020;GO:0016887;GO:0030431;GO:0030433;GO:0030968;GO:0031072;GO:0034663;GO:0034976;GO:0035194;GO:0036335;GO:0042026;GO:0044183;GO:0051085;GO:0140662	Heat shock protein 70 family	ATP-binding;Chaperone;Endoplasmic reticulum;Hydrolase;Nucleotide-binding;Phosphoprotein;Reference proteome;Signal	PF00012	IPR013126;IPR018181;IPR029047;IPR029048;IPR042050;IPR043129					FBgn0001218	27.2262	27.0609	27.3578	27.1507	27.3494	27.3066
Q7K1M4	SD04017p OS=Drosophila melanogaster OX=7227 GN=Dmel\CG1902 PE=1 SV=1	Q7K1M4	Dmel\CG1902	0	65.979	43	12	271	12	12	101.36	209.18	39	30	198	73	10	9	0	4.44734	0.000131148	-1.37869	4.44738	0.00040678	-1.3787	Dmel\CG1902	Q7K1M4_DROME	SD04017p (Uncharacterized protein, isoform A) (Uncharacterized protein, isoform C)	Dmel\CG1902 CG1902 Dmel_CG1902	intermembrane lipid transfer [GO:0120009]	late endosome [GO:0005770]	lipid transfer activity [GO:0120013];phosphatidylinositol bisphosphate binding [GO:1902936]	intermembrane lipid transfer [GO:0120009];late endosome [GO:0005770];lipid transfer activity [GO:0120013];phosphatidylinositol bisphosphate binding [GO:1902936]	GO:0005770;GO:0120009;GO:0120013;GO:1902936		Proteomics identification;Reference proteome	PF00650	IPR001251;IPR011074;IPR036273;IPR036865					FBgn0033434	23.1719	23.1488	23.6971	22.976	22.7634	22.3321
Q9W3N9	LD24105p OS=Drosophila melanogaster OX=7227 GN=Acat1 PE=1 SV=1	Q9W3N9	Acat1	0	48.796	9	6	135	6	6	28.7	72.44	9	4	115	20	6	4	0	4.4775	0.000133333	1.75565	4.47737	0.000413793	1.75564	Acat1	Q9W3N9_DROME	LD24105p (Uncharacterized protein, isoform A) (Uncharacterized protein, isoform B (EC 2.3.1.16, EC 2.3.1.9))	Acat1 154229_at Dmel\CG10932 CG10932 Dmel_CG10932	acetyl-CoA biosynthetic process [GO:0006085];fatty acid beta-oxidation [GO:0006635]	mitochondrion [GO:0005739];peroxisome [GO:0005777]	acetyl-CoA C-acetyltransferase activity [GO:0003985]	acetyl-CoA biosynthetic process [GO:0006085];acetyl-CoA C-acetyltransferase activity [GO:0003985];fatty acid beta-oxidation [GO:0006635];mitochondrion [GO:0005739];peroxisome [GO:0005777]	GO:0003985;GO:0005739;GO:0005777;GO:0006085;GO:0006635	Thiolase-like superfamily, Thiolase family	Acyltransferase;Proteomics identification;Reference proteome;Transferase	PF00108;PF02803	IPR002155;IPR016039;IPR020613;IPR020615;IPR020616;IPR020617					FBgn0029969	19.816	20.0156	21.0756	20.6714	19.5601	20.0821
Q7JR58	Enoyl-CoA hydratase, short chain 1, isoform A OS=Drosophila melanogaster OX=7227 GN=Echs1 PE=1 SV=1	Q7JR58	Echs1	0	194.604	54	35	1155	35	35	277.93	2202.25	46	48	481	674	10	33	0	4.51946	0.000135593	-0.657257	4.51906	0.000421053	-0.657274	Echs1	Q7JR58_DROME	Enoyl-CoA hydratase, short chain 1, isoform A (EC 4.2.1.17) (Enoyl-CoA hydratase, short chain 1, isoform B) (LD24265p)	Echs1 CG18645 Dmel\CG6543 CG6543 Dmel_CG6543	fatty acid beta-oxidation [GO:0006635]	mitochondrion [GO:0005739]	enoyl-CoA hydratase activity [GO:0004300]	enoyl-CoA hydratase activity [GO:0004300];fatty acid beta-oxidation [GO:0006635];mitochondrion [GO:0005739]	GO:0004300;GO:0005739;GO:0006635	Enoyl-CoA hydratase/isomerase family	Lyase;Proteomics identification;Reference proteome	PF00378	IPR001753;IPR014748;IPR018376;IPR029045					FBgn0033879	26.1253	25.6403	26.019	25.8599	25.6568	25.6348
Q8IND7	Uncharacterized protein OS=Drosophila melanogaster OX=7227 GN=Dmel\CG44014 PE=3 SV=1	Q8IND7	Dmel\CG44014	0	16.457	16	4	115	4	4	42.96	65.85	16	10	93	22	4	2	0	4.56733	0.000137931	-1.79698	4.56749	0.000436364	-1.79699	Dmel\CG44014	Q8IND7_DROME	Uncharacterized protein	Dmel\CG44014 CG14872 CG44014 Dmel_CG44014			small molecule binding [GO:0036094]	small molecule binding [GO:0036094]	GO:0036094	Calycin superfamily, Lipocalin family	Reference proteome;Signal		IPR002345;IPR012674					FBgn0264776	22.3211	23.7695	23.1565	23.5869	23.8576	23.7796
Q9VMM2	Uncharacterized protein, isoform B OS=Drosophila melanogaster OX=7227 GN=Dmel\CG11034 PE=4 SV=2	Q9VMM2	Dmel\CG11034	0	29.541	16	8	93	7	8	30.81	60.2	14	3	74	19	7	2	0	4.61963	0.000140351	3.55971	0	1	2.57972	Dmel\CG11034	Q9VMM2_DROME	Uncharacterized protein, isoform B (EC 3.4.14.1, EC 3.4.14.2, EC 3.4.14.4, EC 3.4.14.5) (Uncharacterized protein, isoform C)	Dmel\CG11034 CG11034 Dmel_CG11034	proteolysis [GO:0006508]	plasma membrane [GO:0005886]	dipeptidyl-peptidase activity [GO:0008239];serine hydrolase activity [GO:0017171];serine-type peptidase activity [GO:0008236]	dipeptidyl-peptidase activity [GO:0008239];plasma membrane [GO:0005886];proteolysis [GO:0006508];serine hydrolase activity [GO:0017171];serine-type peptidase activity [GO:0008236]	GO:0005886;GO:0006508;GO:0008236;GO:0008239;GO:0017171		Hydrolase;Reference proteome;Signal	PF00326;PF00930	IPR001375;IPR002469;IPR029058					FBgn0031741	16.3205	18.3624	17.7297	16.6871	17.8592	18.285
Q9VD58	GH26270p OS=Drosophila melanogaster OX=7227 GN=Idh3b PE=1 SV=1	Q9VD58	Idh3b	0	72.314	26	15	257	15	15	69.67	319.57	22	24	162	95	7	12	0	4.62488	0.000142857	-0.873374	4.62484	0.00045283	-0.873378	Idh3b	Q9VD58_DROME	GH26270p (Isocitrate dehydrogenase 3b, isoform A (EC 1.1.1.41)) (Isocitrate dehydrogenase 3b, isoform B)	Idh3b Dmel\CG6439 Idh IDH (CG6439) CG6439 Dmel_CG6439	ecdysone-mediated induction of salivary gland cell autophagic cell death [GO:0035072];isocitrate metabolic process [GO:0006102];salivary gland cell autophagic cell death [GO:0035071];tricarboxylic acid cycle [GO:0006099]	mitochondrial matrix [GO:0005759];mitochondrion [GO:0005739]	isocitrate dehydrogenase (NAD+) activity [GO:0004449]	ecdysone-mediated induction of salivary gland cell autophagic cell death [GO:0035072];isocitrate dehydrogenase (NAD+) activity [GO:0004449];isocitrate metabolic process [GO:0006102];mitochondrial matrix [GO:0005759];mitochondrion [GO:0005739];salivary gland cell autophagic cell death [GO:0035071];tricarboxylic acid cycle [GO:0006099]	GO:0004449;GO:0005739;GO:0005759;GO:0006099;GO:0006102;GO:0035071;GO:0035072	Isocitrate and isopropylmalate dehydrogenases family	Oxidoreductase;Proteomics identification;Reference proteome;Transit peptide	PF00180	IPR004434;IPR024084					FBgn0038922	23.3778	23.6096	23.6096	24.0275	23.3645	23.2821
Q9VGS2	Translationally-controlled tumor protein homolog OS=Drosophila melanogaster OX=7227 GN=Tctp PE=1 SV=1	Q9VGS2	Tctp	0	86.121	38	12	595	12	12	175.13	814.21	32	36	335	260	8	10	0	4.63236	0.000145455	-0.875681	4.63235	0.000461538	-0.875686	Tctp	TCTP_DROME	Translationally-controlled tumor protein homolog (TCTP)	Tctp CG4800	cellular response to gamma radiation [GO:0071480];double-strand break repair [GO:0006302];mitotic G2 DNA damage checkpoint signaling [GO:0007095];mitotic intra-S DNA damage checkpoint signaling [GO:0031573];positive regulation of cell size [GO:0045793];positive regulation of multicellular organism growth [GO:0040018];regulation of stem cell differentiation [GO:2000736]	cytoplasm [GO:0005737];cytoplasmic microtubule [GO:0005881];nucleus [GO:0005634];plasma membrane [GO:0005886];polytene chromosome [GO:0005700]	calcium ion binding [GO:0005509];guanyl-nucleotide exchange factor activity [GO:0005085];protein kinase activator activity [GO:0030295]	calcium ion binding [GO:0005509];cellular response to gamma radiation [GO:0071480];cytoplasm [GO:0005737];cytoplasmic microtubule [GO:0005881];double-strand break repair [GO:0006302];guanyl-nucleotide exchange factor activity [GO:0005085];mitotic G2 DNA damage checkpoint signaling [GO:0007095];mitotic intra-S DNA damage checkpoint signaling [GO:0031573];nucleus [GO:0005634];plasma membrane [GO:00…	GO:0005085;GO:0005509;GO:0005634;GO:0005700;GO:0005737;GO:0005881;GO:0005886;GO:0006302;GO:0007095;GO:0030295;GO:0031573;GO:0040018;GO:0045793;GO:0071480;GO:2000736	TCTP family	Calcium;Cytoplasm;Phosphoprotein;Reference proteome	PF00838	IPR011057;IPR011323;IPR018103;IPR018105;IPR034737					FBgn0037874	24.8811	24.6431	24.7234	24.8858	24.5983	24.48
Q9VS66	FI02848p OS=Drosophila melanogaster OX=7227 GN=Dmel\CG8562 PE=2 SV=1	Q9VS66	Dmel\CG8562	0	170.48	41	17	1390	16	16	522.04	1711.55	28	41	916	474	11	17	0	4.3899	0.000190476	-1.25972	4.38996	0.0004	-1.2597	Dmel\CG8562	Q9VS66_DROME	FI02848p	Dmel\CG8562 CT15463 CG8562 Dmel_CG8562	proteolysis [GO:0006508]	extracellular space [GO:0005615]	metallocarboxypeptidase activity [GO:0004181];zinc ion binding [GO:0008270]	extracellular space [GO:0005615];metallocarboxypeptidase activity [GO:0004181];proteolysis [GO:0006508];zinc ion binding [GO:0008270]	GO:0004181;GO:0005615;GO:0006508;GO:0008270	Peptidase M14 family	Carboxypeptidase;Disulfide bond;Hydrolase;Metal-binding;Metalloprotease;Protease;Reference proteome;Signal;Zinc	PF00246;PF02244	IPR000834;IPR003146;IPR036990					FBgn0035779	25.3204	26.1738	25.6181	26.1585	26.3376	25.9716
Q9VY04	Fezzik, isoform A OS=Drosophila melanogaster OX=7227 GN=fiz PE=3 SV=1	Q9VY04	fiz	0	361.542	55	45	2201	45	45	761.06	2826.54	50	48	1358	843	30	40	0	4.38033	0.000246154	0.755531	4.38029	0.000387097	0.755534	fiz	Q9VY04_DROME	Fezzik, isoform A (EC 1.-.-.-, EC 1.1.-.-) (Fezzik, isoform B)	fiz Dm GMCbeta2 Dmel\CG9509 CG9509 Dmel_CG9509	ecdysteroid metabolic process [GO:0045455];mesoderm development [GO:0007498]		flavin adenine dinucleotide binding [GO:0050660];oxidoreductase activity [GO:0016491];oxidoreductase activity, acting on CH-OH group of donors [GO:0016614]	ecdysteroid metabolic process [GO:0045455];flavin adenine dinucleotide binding [GO:0050660];mesoderm development [GO:0007498];oxidoreductase activity [GO:0016491];oxidoreductase activity, acting on CH-OH group of donors [GO:0016614]	GO:0007498;GO:0016491;GO:0016614;GO:0045455;GO:0050660	GMC oxidoreductase family	FAD;Flavoprotein;Oxidoreductase;Reference proteome	PF00732;PF05199	IPR000172;IPR007867;IPR012132;IPR036188					FBgn0030594	26.0588	26.1174	26.0813	26.2317	26.141	25.9248
Q9VRS6	Jonah 65Aiv OS=Drosophila melanogaster OX=7227 GN=Jon65Aiv PE=1 SV=1	Q9VRS6	Jon65Aiv	0	449.299	91	45	3524	41	41	1106.4	7351.01	74	90	1822	1702	14	44	4	4.38715	0.00025	1.29577	4.38715	0.000393443	1.29577	Jon65Aiv	Q9VRS6_DROME	Jonah 65Aiv (EC 3.4.21.-) (LP10918p)	Jon65Aiv BEST:GH23808 Dmel\CG6467 End Jon65 Jon65A jon65aiv SP117 CG6467 Dmel_CG6467	proteolysis [GO:0006508]		serine hydrolase activity [GO:0017171];serine-type endopeptidase activity [GO:0004252]	proteolysis [GO:0006508];serine hydrolase activity [GO:0017171];serine-type endopeptidase activity [GO:0004252]	GO:0004252;GO:0006508;GO:0017171		Disulfide bond;Hydrolase;Protease;Proteomics identification;Reference proteome;Serine protease;Signal	PF00089	IPR001254;IPR001314;IPR009003;IPR018114;IPR033116;IPR043504					FBgn0250815	27.2625	28.1263	27.0711	27.6458	28.0505	27.7958
Q8SX47	RE06583p OS=Drosophila melanogaster OX=7227 GN=Dmel\CG31810 PE=2 SV=1	Q8SX47;Q8INZ8	Dmel\CG31809;Dmel\CG31810	0	92.885	54	20	277	2	19	108.17	227.3	47	32	213	64	16	12	0	4.33775	0.000298507	-1.73522	4.33763	0.000507937	-1.73521	Dmel\CG31809;Dmel\CG31810	Q8INZ8_DROME;Q8SX47_DROME	RE06583p;Uncharacterized protein, isoform B (Uncharacterized protein, isoform C (EC 1.-.-.-))	Dmel\CG31809 CG31809 Dmel_CG31809;Dmel\CG31810 BcDNA:RE06583 CG31810 Dmel_CG31810		endoplasmic reticulum [GO:0005783];membrane [GO:0016020]	oxidoreductase activity [GO:0016491]	endoplasmic reticulum [GO:0005783];membrane [GO:0016020];oxidoreductase activity [GO:0016491]	GO:0005783;GO:0016020;GO:0016491	Short-chain dehydrogenases/reductases (SDR) family	Membrane;Oxidoreductase;Reference proteome;Transmembrane;Transmembrane helix	PF00106	IPR002347;IPR036291					FBgn0051809;FBgn0051810	23.4551	23.2477	24.3101	23.7492	23.2535	22.8969
Q7K3Q2	GH20226p OS=Drosophila melanogaster OX=7227 GN=dSLC5A1 PE=2 SV=1	Q7K3Q2	dSLC5A1	0	14.666	7	4	83	4	4	36.93	72.62	7	5	51	32	4	3	0	4.36549	0.00030303	-4.71837	0	1	NaN	dSLC5A1	Q7K3Q2_DROME	GH20226p (Uncharacterized protein, isoform A) (Uncharacterized protein, isoform B) (Uncharacterized protein, isoform C) (Uncharacterized protein, isoform D) (Uncharacterized protein, isoform E) (Uncharacterized protein, isoform F)	dSLC5A1 BcDNA:RH05973 Dmel\CG7720 ORE-8 CG7720 Dmel_CG7720	sodium ion transport [GO:0006814]	membrane [GO:0016020]	symporter activity [GO:0015293]	membrane [GO:0016020];sodium ion transport [GO:0006814];symporter activity [GO:0015293]	GO:0006814;GO:0015293;GO:0016020	Sodium:solute symporter (SSF) (TC 2.A.21) family	Membrane;Reference proteome;Transmembrane;Transmembrane helix	PF00474	IPR001734;IPR038377					FBgn0038652	20.7471	21.9134	21.7796	21.9707	21.9812	21.5685
Q7JVN6	GH17672p OS=Drosophila melanogaster OX=7227 GN=CT30783 PE=1 SV=1	Q7JVN6	CT30783	0	61.341	27	12	469	12	12	124.87	750.83	11	26	228	241	5	11	0	4.28394	0.000352941	1.11683	4.28385	0.0005625	1.11683	CT30783	Q7JVN6_DROME	GH17672p (Uncharacterized protein, isoform A) (Uncharacterized protein, isoform B) (Uncharacterized protein, isoform C) (Uncharacterized protein, isoform D)	CT30783 Dmel\CG1213 CG1213 Dmel_CG1213	transmembrane transport [GO:0055085]	membrane [GO:0016020];plasma membrane [GO:0005886]	sugar transmembrane transporter activity [GO:0051119];transmembrane transporter activity [GO:0022857]	membrane [GO:0016020];plasma membrane [GO:0005886];sugar transmembrane transporter activity [GO:0051119];transmembrane transport [GO:0055085];transmembrane transporter activity [GO:0022857]	GO:0005886;GO:0016020;GO:0022857;GO:0051119;GO:0055085	Major facilitator superfamily, Sugar transporter (TC 2.A.1.1) family, Trehalose transporter subfamily	Cell membrane;Membrane;Proteomics identification;Reference proteome;Transmembrane;Transmembrane helix;Transport	PF00083	IPR003663;IPR005828;IPR005829;IPR020846;IPR036259;IPR044775					FBgn0037387	23.4041	23.7796	23.4923	24.0359	24.0854	23.2375
Q9VG82	Probable cytochrome P450 9f2 OS=Drosophila melanogaster OX=7227 GN=Cyp9f2 PE=2 SV=1	Q9VG82	Cyp9f2	0	312.113	60	54	1807	33	33	574.94	1744.84	53	53	1195	612	39	38	19	4.23306	0.0004	-0.518724	4.23275	0.000545455	-0.518703	Cyp9f2	CP9F2_DROME	Probable cytochrome P450 9f2 (EC 1.14.-.-) (CYPIXF2)	Cyp9f2 CG11466	wing disc development [GO:0035220]	endoplasmic reticulum membrane [GO:0005789]	heme binding [GO:0020037];iron ion binding [GO:0005506];monooxygenase activity [GO:0004497];oxidoreductase activity, acting on paired donors, with incorporation or reduction of molecular oxygen [GO:0016705]	endoplasmic reticulum membrane [GO:0005789];heme binding [GO:0020037];iron ion binding [GO:0005506];monooxygenase activity [GO:0004497];oxidoreductase activity, acting on paired donors, with incorporation or reduction of molecular oxygen [GO:0016705];wing disc development [GO:0035220]	GO:0004497;GO:0005506;GO:0005789;GO:0016705;GO:0020037;GO:0035220	Cytochrome P450 family	Alternative splicing;Endoplasmic reticulum;Heme;Iron;Membrane;Metal-binding;Microsome;Monooxygenase;Oxidoreductase;Reference proteome	PF00067	IPR001128;IPR002401;IPR017972;IPR036396					FBgn0038037	25.4073	25.6209	25.7594	25.7995	25.8552	25.5105
Q9VM12	MIP26555p1 OS=Drosophila melanogaster OX=7227 GN=Dmel\CG5958 PE=1 SV=1	Q9VM12	Dmel\CG5958	0	191.949	70	32	842	32	32	193.1	1136.61	61	57	427	415	19	28	0	4.24194	0.000405797	-0.807103	4.24214	0.000553846	-0.8071	Dmel\CG5958	Q9VM12_DROME	MIP26555p1	Dmel\CG5958 CG5958-RA CG5958 Dmel_CG5958	response to light stimulus [GO:0009416]	cytoplasm [GO:0005737]	phosphatidylinositol bisphosphate binding [GO:1902936];retinal binding [GO:0016918]	cytoplasm [GO:0005737];phosphatidylinositol bisphosphate binding [GO:1902936];response to light stimulus [GO:0009416];retinal binding [GO:0016918]	GO:0005737;GO:0009416;GO:0016918;GO:1902936		Proteomics identification;Reference proteome	PF00650	IPR001251;IPR011074;IPR036273;IPR036865					FBgn0031913	25.824	25.5492	25.8647	25.5105	25.3342	25.1908
A0A0B4KEZ3	C-type lectin domain-containing protein (Fragment) OS=Drosophila melanogaster OX=7227 GN=CR14499 PE=4 SV=3	A0A0B4KEZ3	CR14499	0	109.988	51	8	200	8	8	65.35	315.1	42	51	122	78	6	8	0	2.49785	0.00875325	5.24043	4.61969	0.000444444	5.20806	CR14499	A0A0B4KEZ3_DROME	C-type lectin domain-containing protein	CR14499 Dmel\CG14499 CG14499 Dmel_CG14499		external side of plasma membrane [GO:0009897]	carbohydrate binding [GO:0030246]	carbohydrate binding [GO:0030246];external side of plasma membrane [GO:0009897]	GO:0009897;GO:0030246		Reference proteome;Signal		IPR001304;IPR016186;IPR016187					FBgn0034317	17.8423	15.6264	16.5111	16.1866	17.7514	16.0397
Q9VG15	FI17111p1 OS=Drosophila melanogaster OX=7227 GN=CT22687 PE=2 SV=3	A0A0B4KFS1;Q8MSQ3;Q9VG15	CT22687	0	212.346	35	20	990	0	20	337.15	1767.96	35	24	575	415	16	14	0	4.21766	0.0005	-0.944505	4.21746	0.000529412	-0.944523	CT22687	A0A0B4KFS1_DROME;Q8MSQ3_DROME;Q9VG15_DROME	SD10416p (Uncharacterized protein, isoform B) (Uncharacterized protein, isoform D) (Uncharacterized protein, isoform E)"";""Uncharacterized protein, isoform F"";FI17111p1 (Uncharacterized protein, isoform A)	CT22687 CG7381-RA Dmel\CG7381 CG7381 Dmel_CG7381;CT22687 Dmel\CG7381 CG7381 Dmel_CG7381		membrane [GO:0016020]		membrane [GO:0016020]	GO:0016020		Membrane;Reference proteome;Signal;Transmembrane;Transmembrane helix	PF01683	IPR006149					FBgn0038098	24.5045	25.0275	24.9225	24.9134	25.0062	24.5285
Q7K2V7	Tetraspanin OS=Drosophila melanogaster OX=7227 GN=Tsp42Eb PE=2 SV=1	Q7K2V7	Tsp42Eb	0	26.272	7	2	329	2	2	127.1	454.17	7	7	191	138	2	2	0	4.22642	0.000507042	1.82043	4.22635	0.000537313	1.82044	Tsp42Eb	Q7K2V7_DROME	Tetraspanin	Tsp42Eb BEST:LP06288 Dm.Tsp42Eb Dmel\CG18816 Dmel\CG30160 LP06288 Tetrasp42Eb CG18816 CG30160 Dmel_CG18816 Dmel_CG30160		membrane [GO:0016020]		membrane [GO:0016020]	GO:0016020	Tetraspanin (TM4SF) family	Membrane;Reference proteome;Transmembrane;Transmembrane helix	PF00335	IPR000301;IPR008952;IPR018499					FBgn0042086;FBgn0050160	22.2066	21.6843	20.7056	21.8987	22.2006	21.5498
Q94521	Arylalkylamine N-acetyltransferase 1 OS=Drosophila melanogaster OX=7227 GN=speck PE=1 SV=1	Q94521	speck	0	114.298	37	13	478	13	13	141.05	911.8	20	32	233	245	6	11	0	4.21219	0.000547945	-0.805559	4.21257	0.000521739	-0.80557	speck	DNAT_DROME	Arylalkylamine N-acetyltransferase 1 (EC 2.3.1.87) (Dopamine N-acetyltransferase)	speck AANAT1 Dat NAT1 CG3318	catecholamine metabolic process [GO:0006584];chitin-based cuticle sclerotization [GO:0007593];dopamine catabolic process [GO:0042420];melatonin biosynthetic process [GO:0030187];octopamine catabolic process [GO:0046334];regulation of circadian sleep/wake cycle, sleep [GO:0045187];serotonin catabolic process [GO:0042429];sleep [GO:0030431]	cytoplasm [GO:0005737];nucleus [GO:0005634]	aralkylamine N-acetyltransferase activity [GO:0004059];arylamine N-acetyltransferase activity [GO:0004060];N-acetyltransferase activity [GO:0008080]	aralkylamine N-acetyltransferase activity [GO:0004059];arylamine N-acetyltransferase activity [GO:0004060];catecholamine metabolic process [GO:0006584];chitin-based cuticle sclerotization [GO:0007593];cytoplasm [GO:0005737];dopamine catabolic process [GO:0042420];melatonin biosynthetic process [GO:0030187];N-acetyltransferase activity [GO:0008080];nucleus [GO:0005634];octopamine catabolic process…	GO:0004059;GO:0004060;GO:0005634;GO:0005737;GO:0006584;GO:0007593;GO:0008080;GO:0030187;GO:0030431;GO:0042420;GO:0042429;GO:0045187;GO:0046334	Acetyltransferase family, AANAT subfamily	3D-structure;Acyltransferase;Alternative splicing;Cytoplasm;Direct protein sequencing;Melatonin biosynthesis;Nucleus;Reference proteome;Transferase	PF00583	IPR000182;IPR016181	UPA00837	DEVELOPMENTAL STAGE: [Isoform A]: Detected from 8h up to the adult stage at relatively constant levels (at protein level) (PubMed:9703021). From 16 hours embryo, detected in cells of the brain, the ventral nerve cord, and the midgut (PubMed:9703021). {ECO:0000269|PubMed:9703021}.;DEVELOPMENTAL STAGE: [Isoform B]: Detected in late pupal stages and in adult (at protein level). {ECO:0000269|PubMed:8…	TISSUE SPECIFICITY: In the adult, expressed in the midgut portion of the thoracic segments and the frontal half of the abdomen (at protein level) (PubMed:9703021). Expressed in the epithelial cell layer facing the lumen of the gut (at protein level) (PubMed:9703021). In the brain, expressed in a sub-populations of neurons and astrocytes, and in a set of distinct stripes in the optic lobes (at pro…	melatonin biosynthesis;melatonin from serotonin: step 1/2. {ECO:0000269|PubMed:25406072, ECO:0000269|PubMed:7498465, ECO:0000269|PubMed:8901578, ECO:0000269|PubMed:9703021}.;PATHWAY: Aromatic compound metabolism	FBgn0287831	24.6757	24.4105	24.8093	24.5696	24.632	24.2679
Q53YH3	Calreticulin OS=Drosophila melanogaster OX=7227 GN=Calr PE=1 SV=1	Q53YH3	Calr	0	523.082	66	59	2471	59	59	627.36	6219.49	41	66	1048	1423	17	58	0	4.18642	0.000571429	0.659588	4.18621	0.000555556	0.659582	Calr	Q53YH3_DROME	Calreticulin	Calr anon-EST:fe3D7 anon-EST:Liang-2.11 anon-EST:Liang-2.17 chr3R:5454619..5454778 clone 2.11 clone 2.17 Clr Crc crc Dmel\CG9429 eth potp CG9429 Dmel_CG9429	protein folding [GO:0006457]	endoplasmic reticulum lumen [GO:0005788]	calcium ion binding [GO:0005509];unfolded protein binding [GO:0051082]	calcium ion binding [GO:0005509];endoplasmic reticulum lumen [GO:0005788];protein folding [GO:0006457];unfolded protein binding [GO:0051082]	GO:0005509;GO:0005788;GO:0006457;GO:0051082	Calreticulin family	Chaperone;Disulfide bond;Endoplasmic reticulum;Proteomics identification;Reference proteome;Repeat;Signal	PF00262	IPR001580;IPR009033;IPR009169;IPR013320;IPR018124					FBgn0005585	26.4598	26.4692	26.6865	26.5711	26.673	26.1095
Q7JXB5	phosphoenolpyruvate carboxykinase (GTP) OS=Drosophila melanogaster OX=7227 GN=Pepck2 PE=1 SV=1	Q7JXB5;A8DYI3	Pepck2	0	119.377	49	29	359	3	25	128.19	262.53	47	24	259	100	27	13	2	4.14007	0.000556962	-1.22431	4.14006	0.000876712	-1.22431	Pepck2	A8DYI3_DROME;Q7JXB5_DROME	phosphoenolpyruvate carboxykinase (GTP) (EC 4.1.1.32)	Pepck2 Dmel\CG10924 PEPCK pepck pepck2 CG10924 Dmel_CG10924	cellular response to dexamethasone stimulus [GO:0071549];cellular response to glucose stimulus [GO:0071333];cellular response to insulin stimulus [GO:0032869];gluconeogenesis [GO:0006094];glycerol biosynthetic process from pyruvate [GO:0046327];propionate catabolic process [GO:0019543];response to starvation [GO:0042594]	cytoplasm [GO:0005737];cytosol [GO:0005829]	GTP binding [GO:0005525];manganese ion binding [GO:0030145];phosphoenolpyruvate carboxykinase (GTP) activity [GO:0004613]	cellular response to dexamethasone stimulus [GO:0071549];cellular response to glucose stimulus [GO:0071333];cellular response to insulin stimulus [GO:0032869];cytoplasm [GO:0005737];cytosol [GO:0005829];gluconeogenesis [GO:0006094];glycerol biosynthetic process from pyruvate [GO:0046327];GTP binding [GO:0005525];manganese ion binding [GO:0030145];phosphoenolpyruvate carboxykinase (GTP) activity […	GO:0004613;GO:0005525;GO:0005737;GO:0005829;GO:0006094;GO:0019543;GO:0030145;GO:0032869;GO:0042594;GO:0046327;GO:0071333;GO:0071549	Phosphoenolpyruvate carboxykinase [GTP] family	Decarboxylase;GTP-binding;Lyase;Manganese;Metal-binding;Nucleotide-binding;Proteomics identification;Reference proteome	PF00821;PF17297	IPR008209;IPR008210;IPR013035;IPR018091;IPR035077;IPR035078					FBgn0034356	23.7492	23.5404	23.7594	23.4425	23.8093	22.8113
Q9VS67	RE13502p OS=Drosophila melanogaster OX=7227 GN=carboxypeptidase b1 PE=2 SV=2	Q9VS67	carboxypeptidase b1	0	90.836	23	11	559	11	11	177.58	844.55	17	23	349	210	7	10	0	4.19129	0.000586667	1.34061	4.19122	0.00056338	1.34063	carboxypeptidase b1	Q9VS67_DROME	RE13502p	carboxypeptidase b1 Dmel\CG18417 CG18417 Dmel_CG18417	proteolysis [GO:0006508]	extracellular space [GO:0005615]	metallocarboxypeptidase activity [GO:0004181];zinc ion binding [GO:0008270]	extracellular space [GO:0005615];metallocarboxypeptidase activity [GO:0004181];proteolysis [GO:0006508];zinc ion binding [GO:0008270]	GO:0004181;GO:0005615;GO:0006508;GO:0008270	Peptidase M14 family	Carboxypeptidase;Disulfide bond;Hydrolase;Metal-binding;Metalloprotease;Protease;Reference proteome;Signal;Zinc	PF00246;PF02244	IPR000834;IPR003146;IPR036990					FBgn0035780	22.9513	23.8576	22.8614	23.7995	23.7895	23.3101
P05990	CAD protein OS=Drosophila melanogaster OX=7227 GN=r PE=1 SV=3	P05990	r	0.001	11.617	2	3	11	3	3	2.23	5.42	2	1	7	4	3	2	0	4.15697	0.000564103	2.01195	4.0738	0.001	1.71928	r	PYR1_DROME	Aspartate carbamoyltransferase (EC 2.1.3.2);CAD protein (Protein rudimentary) [Includes: Glutamine-dependent carbamoyl-phosphate synthase (EC 6.3.5.5);Dihydroorotase (EC 3.5.2.3)]	r CG18572	citrulline biosynthetic process [GO:0019240];de novo' pyrimidine nucleobase biosynthetic process [GO:0006207];'de novo' UMP biosynthetic process [GO:0044205];glutamine metabolic process [GO:0006541];UTP biosynthetic process [GO:0006228]	cytoplasm [GO:0005737];cytosol [GO:0005829]	amino acid binding [GO:0016597];aspartate carbamoyltransferase activity [GO:0004070];ATP binding [GO:0005524];carbamoyl-phosphate synthase (glutamine-hydrolyzing) activity [GO:0004088];dihydroorotase activity [GO:0004151];glutamine binding [GO:0070406];metal ion binding [GO:0046872]	amino acid binding [GO:0016597];aspartate carbamoyltransferase activity [GO:0004070];ATP binding [GO:0005524];carbamoyl-phosphate synthase (glutamine-hydrolyzing) activity [GO:0004088];citrulline biosynthetic process [GO:0019240];cytoplasm [GO:0005737];cytosol [GO:0005829];'de novo' pyrimidine nucleobase biosynthetic process [GO:0006207];'de novo' UMP biosynthetic process [GO:0044205];dihydroorot…	GO:0004070;GO:0004088;GO:0004151;GO:0005524;GO:0005737;GO:0005829;GO:0006207;GO:0006228;GO:0006541;GO:0016597;GO:0019240;GO:0044205;GO:0046872;GO:0070406	Metallo-dependent hydrolases superfamily, DHOase family, CAD subfamily	ATP-binding;Cytoplasm;Glutamine amidotransferase;Hydrolase;Ligase;Magnesium;Manganese;Metal-binding;Multifunctional enzyme;Nucleotide-binding;Phosphoprotein;Pyrimidine biosynthesis;Reference proteome;Repeat;Transferase;Zinc	PF00117;PF00185;PF00988;PF01979;PF02142;PF02729;PF02786;PF02787	IPR002082;IPR002195;IPR002474;IPR005479;IPR005480;IPR005483;IPR006130;IPR006131;IPR006132;IPR006274;IPR006275;IPR006680;IPR011059;IPR011607;IPR011761;IPR013815;IPR016185;IPR017926;IPR029062;IPR032466;IPR035686;IPR036480;IPR036897;IPR036901;IPR036914	UPA00070			(S)-dihydroorotate from bicarbonate: step 1/3.;(S)-dihydroorotate from bicarbonate: step 2/3.;(S)-dihydroorotate from bicarbonate: step 3/3.;PATHWAY: Pyrimidine metabolism;UMP biosynthesis via de novo pathway	FBgn0003189	16.4909	16.92	15.3691	16.8113	16.4893	16.2169
Q9W5B5	Gamma-butyrobetaine dioxygenase OS=Drosophila melanogaster OX=7227 GN=Dmel\CG14630 PE=3 SV=2	Q9W5B5	Dmel\CG14630	0	93.168	46	18	546	18	18	202.3	308.19	43	25	424	122	16	10	0	4.1916	0.000594595	-0.843593	4.19177	0.000571429	-0.843586	Dmel\CG14630	Q9W5B5_DROME	Gamma-butyrobetaine dioxygenase	Dmel\CG14630 anon-1Eb B EG:BACR7A4.9 CG14630 Dmel_CG14630	carnitine biosynthetic process [GO:0045329]	mitochondrion [GO:0005739]	gamma-butyrobetaine dioxygenase activity [GO:0008336];metal ion binding [GO:0046872]	carnitine biosynthetic process [GO:0045329];gamma-butyrobetaine dioxygenase activity [GO:0008336];metal ion binding [GO:0046872];mitochondrion [GO:0005739]	GO:0005739;GO:0008336;GO:0045329;GO:0046872	Gamma-BBH/TMLD family	Carnitine biosynthesis;Iron;Metal-binding;Oxidoreductase;Reference proteome	PF02668;PF06155	IPR003819;IPR010376;IPR038492;IPR042098	UPA00118			carnitine biosynthesis. {ECO:0000256|ARBA:ARBA00005022}.;PATHWAY: Amine and polyamine biosynthesis	FBgn0014903	23.5165	23.1658	23.6431	23.391	23.3645	23.1079
Q9VMY5	Beta-Mannosidase, isoform A OS=Drosophila melanogaster OX=7227 GN=beta-Man PE=1 SV=2	Q9VMY5;Q0KIE6;A0A0B4KGF7	beta-Man	0	18.593	12	7	41	0	7	9.63	NaN	12	NaN	41	NaN	7	NaN	0	4.19086	0.000578947	-2.44306	0	1	NaN	beta-Man	A0A0B4KGF7_DROME;Q0KIE6_DROME;Q9VMY5_DROME	Beta-Mannosidase, isoform F (Beta-Mannosidase, isoform G (EC 3.2.1.25))"";""Beta-Mannosidase, isoform H (EC 3.2.1.25)"";Beta-Mannosidase, isoform A (EC 3.2.1.25) (Beta-Mannosidase, isoform D) (FI03673p)	beta-Man CG12583 Dmel\CG12582 CG12582 Dmel_CG12582	glycoprotein catabolic process [GO:0006516]	lysosome [GO:0005764]	beta-mannosidase activity [GO:0004567]	beta-mannosidase activity [GO:0004567];glycoprotein catabolic process [GO:0006516];lysosome [GO:0005764]	GO:0004567;GO:0005764;GO:0006516		Glycosidase;Hydrolase;Proteomics identification;Reference proteome;Signal		IPR008979;IPR013783;IPR017853;IPR036156					FBgn0037215	18.1407	19.9882	17.8484	19.0899	19.5223	18.5011
Q95TZ7	GH19182p OS=Drosophila melanogaster OX=7227 GN=Zasp66 PE=1 SV=1	Q7KUB5;Q95TZ7;E1JI76;Q058U1;Q8IQB4;E1JI74;E1JI73;Q9VSN2;Q9VSN0;Q86BH6;Q86BH5	Zasp66	0	24.466	14	5	131	0	5	42.84	66.62	12	11	106	25	4	4	0	4.00061	0.000714286	-1.63476	4.00063	0.00106024	-1.63478	Zasp66	E1JI73_DROME;E1JI74_DROME;E1JI76_DROME;Q058U1_DROME;Q7KUB5_DROME;Q86BH5_DROME;Q86BH6_DROME;Q8IQB4_DROME;Q95TZ7_DROME;Q9VSN0_DROME;Q9VSN2_DROME	GH19182p (Z band alternatively spliced PDZ-motif protein 66, isoform F)"";""HL08110p (Z band alternatively spliced PDZ-motif protein 66, isoform A) (Z band alternatively spliced PDZ-motif protein 66, isoform J)"";""IP16036p (Z band alternatively spliced PDZ-motif protein 66, isoform K)"";""RE14101p (Z band alternatively spliced PDZ-motif protein 66, isoform H)"";""Z band alternatively spliced PDZ…	Zasp66 anon-WO0153538.30 CG6416-RA Dmel\CG6416 Zaps66 ZASP66 CG6416 Dmel_CG6416;Zasp66 anon-WO0153538.30 CG6416-RH Dmel\CG6416 Zaps66 ZASP66 CG6416 Dmel_CG6416;Zasp66 anon-WO0153538.30 Dmel\CG6416 Zaps66 ZASP66 CG6416 Dmel_CG6416;Zasp66 anon-WO0153538.30 Dmel\CG6416 Zaps66 ZASP66 Zasp66-RN CG6416 Dmel_CG6416	actin cytoskeleton organization [GO:0030036];mesoderm development [GO:0007498];muscle structure development [GO:0061061];myofibril assembly [GO:0030239]	adherens junction [GO:0005912];filamentous actin [GO:0031941];stress fiber [GO:0001725];Z disc [GO:0030018]	actin binding [GO:0003779];muscle alpha-actinin binding [GO:0051371];protein phosphatase 1 binding [GO:0008157]	actin binding [GO:0003779];actin cytoskeleton organization [GO:0030036];adherens junction [GO:0005912];filamentous actin [GO:0031941];mesoderm development [GO:0007498];muscle alpha-actinin binding [GO:0051371];muscle structure development [GO:0061061];myofibril assembly [GO:0030239];protein phosphatase 1 binding [GO:0008157];stress fiber [GO:0001725];Z disc [GO:0030018]	GO:0001725;GO:0003779;GO:0005912;GO:0007498;GO:0008157;GO:0030018;GO:0030036;GO:0030239;GO:0031941;GO:0051371;GO:0061061		Proteomics identification;Reference proteome	PF00595;PF15936	IPR001478;IPR006643;IPR031847;IPR036034					FBgn0035917	21.8113	20.6276	21.2989	21.1825	20.3321	20.5545
Q8IRI8	Uncharacterized protein OS=Drosophila melanogaster OX=7227 GN=Dmel\CG32483 PE=1 SV=1	Q8IRI8	Dmel\CG32483	0	58.511	24	11	357	10	10	150.38	277.99	18	24	249	108	7	11	0	4.0252	0.000722892	-0.752829	4.02523	0.00107317	-0.752798	Dmel\CG32483	Q8IRI8_DROME	Uncharacterized protein	Dmel\CG32483 CG32483 Dmel_CG32483	proteolysis [GO:0006508]		serine hydrolase activity [GO:0017171];serine-type carboxypeptidase activity [GO:0004185]	proteolysis [GO:0006508];serine hydrolase activity [GO:0017171];serine-type carboxypeptidase activity [GO:0004185]	GO:0004185;GO:0006508;GO:0017171	Peptidase S10 family	Carboxypeptidase;Hydrolase;Protease;Proteomics identification;Reference proteome;Signal	PF00450	IPR001563;IPR029058					FBgn0052483	23.7182	23.7895	23.3376	23.7182	23.632	23.895
Q9V3V9	Endonuclease G inhibitor, isoform A OS=Drosophila melanogaster OX=7227 GN=EndoGI PE=1 SV=1	Q9V3V9	EndoGI	0	32.976	23	9	178	9	9	64.57	96.18	23	14	135	43	9	5	0	4.05367	0.000731707	-1.15937	4.05374	0.00101266	-1.15936	EndoGI	Q9V3V9_DROME	Endonuclease G inhibitor, isoform A (Endonuclease G inhibitor, isoform B) (Endonuclease G inhibitor, isoform C) (SD16985p)	EndoGI BG:DS07473.2 dEndoGI Dmel\CG4930 endoGI CG4930 Dmel_CG4930	negative regulation of endoribonuclease activity [GO:0060702];positive regulation of Notch signaling pathway [GO:0045747]	nucleus [GO:0005634]	hydrolase activity [GO:0016787];ribonuclease inhibitor activity [GO:0008428]	hydrolase activity [GO:0016787];negative regulation of endoribonuclease activity [GO:0060702];nucleus [GO:0005634];positive regulation of Notch signaling pathway [GO:0045747];ribonuclease inhibitor activity [GO:0008428]	GO:0005634;GO:0008428;GO:0016787;GO:0045747;GO:0060702		3D-structure;Proteomics identification;Reference proteome	PF08785	IPR014893;IPR036494					FBgn0028515	23.5983	23.9225	24.0854	23.9043	24.1015	23.5869
A1ZB71	Glutathione S transferase E6 OS=Drosophila melanogaster OX=7227 GN=GstE6 PE=1 SV=1	A1ZB71	GstE6	0	113.953	56	18	667	17	17	187.75	1020.12	34	50	348	319	9	15	1	4.05619	0.000740741	0.638735	4.05631	0.00102564	0.638723	GstE6	A1ZB71_DROME	Glutathione S transferase E6 (EC 2.5.1.18)	GstE6 CT38747 Dmel\CG17530 DmGSTE6 E6 GSTE6 gstE6 gste6 CG17530 Dmel_CG17530	glutathione metabolic process [GO:0006749]	cytoplasm [GO:0005737]	glutathione peroxidase activity [GO:0004602];glutathione transferase activity [GO:0004364]	cytoplasm [GO:0005737];glutathione metabolic process [GO:0006749];glutathione peroxidase activity [GO:0004602];glutathione transferase activity [GO:0004364]	GO:0004364;GO:0004602;GO:0005737;GO:0006749		3D-structure;Proteomics identification;Reference proteome;Transferase	PF00043;PF13417	IPR004045;IPR004046;IPR010987;IPR036249;IPR036282					FBgn0063494	24.5225	24.6865	24.5983	24.7745	24.7024	24.4738
A0A0B4LEZ1	Secretory 31, isoform D OS=Drosophila melanogaster OX=7227 GN=Sec31 PE=1 SV=1	A1Z7J7;A0A0B4LEY1;A1Z7J6;A0A0B4LEZ1	Sec31	0	104.455	18	21	520	0	21	203.87	310.9	17	8	425	95	20	10	0	4.06461	0.00075	-0.646826	4.06448	0.000987013	-0.646822	Sec31	A0A0B4LEY1_DROME;A0A0B4LEZ1_DROME;A1Z7J6_DROME;A1Z7J7_DROME	Secretory 31, isoform B"";""Secretory 31, isoform C"";""Secretory 31, isoform D"";Secretory 31, isoform A	Sec31 Dmel\CG8266 dSec31p SEC31 sec31 SEC31A CG8266 Dmel_CG8266	COPII-coated vesicle budding [GO:0090114];COPII-coated vesicle cargo loading [GO:0090110];defense response to Gram-negative bacterium [GO:0050829];endoplasmic reticulum organization [GO:0007029];intracellular protein transport [GO:0006886];positive regulation of innate immune response [GO:0045089]	COPII vesicle coat [GO:0030127];COPII-coated ER to Golgi transport vesicle [GO:0030134];endoplasmic reticulum [GO:0005783];endoplasmic reticulum exit site [GO:0070971];endoplasmic reticulum membrane [GO:0005789];Golgi stack [GO:0005795]	structural molecule activity [GO:0005198]	COPII vesicle coat [GO:0030127];COPII-coated ER to Golgi transport vesicle [GO:0030134];COPII-coated vesicle budding [GO:0090114];COPII-coated vesicle cargo loading [GO:0090110];defense response to Gram-negative bacterium [GO:0050829];endoplasmic reticulum [GO:0005783];endoplasmic reticulum exit site [GO:0070971];endoplasmic reticulum membrane [GO:0005789];endoplasmic reticulum organization [GO:0…	GO:0005198;GO:0005783;GO:0005789;GO:0005795;GO:0006886;GO:0007029;GO:0030127;GO:0030134;GO:0045089;GO:0050829;GO:0070971;GO:0090110;GO:0090114	WD repeat SEC31 family	Endoplasmic reticulum;ER-Golgi transport;Proteomics identification;Reference proteome;Transport;WD repeat	PF12931	IPR001680;IPR015943;IPR024298;IPR036322;IPR040251					FBgn0033339	23.0576	22.7119	22.9654	23.2419	23.2288	22.8913
Q9VQB4	LD06553p OS=Drosophila melanogaster OX=7227 GN=Dmel\CG3609 PE=1 SV=1	Q9VQB4	Dmel\CG3609	0	303.327	77	47	1440	47	47	328.99	2423.04	65	72	656	784	25	42	0	3.96345	0.000764045	-0.605255	3.96339	0.00110345	-0.605268	Dmel\CG3609	Q9VQB4_DROME	LD06553p (Uncharacterized protein, isoform A (EC 1.1.1.179)) (Uncharacterized protein, isoform B) (Uncharacterized protein, isoform C)	Dmel\CG3609 CT12127 CG3609 Dmel_CG3609	D-xylose catabolic process [GO:0042843]		D-xylose 1-dehydrogenase (NADP+) activity [GO:0047837];nucleotide binding [GO:0000166]	D-xylose 1-dehydrogenase (NADP+) activity [GO:0047837];D-xylose catabolic process [GO:0042843];nucleotide binding [GO:0000166]	GO:0000166;GO:0042843;GO:0047837	Gfo/Idh/MocA family	Oxidoreductase;Proteomics identification;Reference proteome	PF01408;PF02894	IPR000683;IPR004104;IPR036291					FBgn0031418	26.391	26.7389	26.3273	26.8019	26.7517	26.7129
P45437	Coatomer subunit beta OS=Drosophila melanogaster OX=7227 GN=betaCOP PE=2 SV=2	P45437	betaCOP	0	132.393	27	21	505	21	21	161.45	294.34	27	18	415	90	20	13	0	3.96531	0.000772727	-0.758143	3.96504	0.00111628	-0.758135	betaCOP	COPB_DROME	Coatomer subunit beta (Beta-coat protein) (Beta-COP)	betaCOP CG6223	cell morphogenesis [GO:0000902];defense response to Gram-negative bacterium [GO:0050829];endoplasmic reticulum to Golgi vesicle-mediated transport [GO:0006888];intracellular protein transport [GO:0006886];intra-Golgi vesicle-mediated transport [GO:0006891];negative regulation of viral entry into host cell [GO:0046597];positive regulation of innate immune response [GO:0045089];regulation of lipid …	COPI vesicle coat [GO:0030126];Golgi apparatus [GO:0005794];Golgi membrane [GO:0000139]	structural molecule activity [GO:0005198]	cell morphogenesis [GO:0000902];COPI vesicle coat [GO:0030126];defense response to Gram-negative bacterium [GO:0050829];endoplasmic reticulum to Golgi vesicle-mediated transport [GO:0006888];Golgi apparatus [GO:0005794];Golgi membrane [GO:0000139];intracellular protein transport [GO:0006886];intra-Golgi vesicle-mediated transport [GO:0006891];negative regulation of viral entry into host cell [GO:…	GO:0000139;GO:0000902;GO:0005198;GO:0005794;GO:0006886;GO:0006888;GO:0006891;GO:0010883;GO:0030126;GO:0045089;GO:0046597;GO:0050829		Cytoplasm;Cytoplasmic vesicle;ER-Golgi transport;Golgi apparatus;Membrane;Protein transport;Reference proteome;Repeat;Transport	PF01602;PF07718;PF14806	IPR002553;IPR011710;IPR011989;IPR016024;IPR016460;IPR029446		DEVELOPMENTAL STAGE: Before the first zygotic nuclear division, seen in membrane structures confined in the embryonic cortex. This cortical distribution is maintained through stage 6. In cycles 10 and 11, the presence in the Golgi membranes between hexagonally arranged nuclei is readily observed in tangential optical sections through the embryonic surface. In stage 14, present in a thin vitellopl…	TISSUE SPECIFICITY: During oogenesis and spermatogenesis, expressed in ovariole, germarium, testis tip and testis. {ECO:0000269|PubMed:16169286}.		FBgn0008635	22.8557	23.074	23.5045	23.1565	23.0476	22.9477
A0A0B4KGS4	non-specific serine/threonine protein kinase OS=Drosophila melanogaster OX=7227 GN=Pak3 PE=1 SV=1	Q9VEV1;A0A0B4KGS4	Pak3	0	16.76	9	5	99	0	5	36.55	13.01	7	8	94	5	4	4	0	3.9687	0.000781609	-1.87434	3.96858	0.00112941	-1.87434	Pak3	A0A0B4KGS4_DROME;Q9VEV1_DROME	non-specific serine/threonine protein kinase (EC 2.7.11.1)	Pak3 anon-WO0118547.285 D-Pak3 Dmel\CG14895 DmPAK3 DPAK3 DPak3 Dpak3 dPAK3 dpak3 PAK-3 PAK3 PaK3 pak3 CG14895 Dmel_CG14895	actin filament organization [GO:0007015];intracellular signal transduction [GO:0035556];myoblast fusion [GO:0007520];positive regulation of synapse assembly [GO:0051965];protein autophosphorylation [GO:0046777];protein phosphorylation [GO:0006468];regulation of axonogenesis [GO:0050770];regulation of MAPK cascade [GO:0043408]	cytoplasm [GO:0005737];ruffle [GO:0001726]	ATP binding [GO:0005524];protein homodimerization activity [GO:0042803];protein serine/threonine kinase activity [GO:0004674];small GTPase binding [GO:0031267]	actin filament organization [GO:0007015];ATP binding [GO:0005524];cytoplasm [GO:0005737];intracellular signal transduction [GO:0035556];myoblast fusion [GO:0007520];positive regulation of synapse assembly [GO:0051965];protein autophosphorylation [GO:0046777];protein homodimerization activity [GO:0042803];protein phosphorylation [GO:0006468];protein serine/threonine kinase activity [GO:0004674];re…	GO:0001726;GO:0004674;GO:0005524;GO:0005737;GO:0006468;GO:0007015;GO:0007520;GO:0031267;GO:0035556;GO:0042803;GO:0043408;GO:0046777;GO:0050770;GO:0051965		ATP-binding;Nucleotide-binding;Proteomics identification;Reference proteome;Transferase	PF00069;PF00786	IPR000095;IPR000719;IPR008271;IPR011009;IPR017441;IPR033923;IPR036936					FBgn0044826	21.4775	20.8876	21.3805	21.3484	21.002	21.0292
Q9VJ33	NEDD8 OS=Drosophila melanogaster OX=7227 GN=Nedd8 PE=1 SV=1	Q9VJ33	Nedd8	0	14.908	33	2	43	2	2	8.79	7.57	33	17	41	2	2	1	0	3.9774	0.000790698	2.05953	0.585414	0.320804	1.34198	Nedd8	NEDD8_DROME	NEDD8 (Neddylin) (Ubiquitin-like protein Nedd8)	Nedd8 CG10679	cell population proliferation [GO:0008283];female germ-line stem cell population maintenance [GO:0036099];modification-dependent protein catabolic process [GO:0019941];negative regulation of smoothened signaling pathway [GO:0045879];protein neddylation [GO:0045116];regulation of protein stability [GO:0031647];regulation of proteolysis [GO:0030162];regulation of smoothened signaling pathway [GO:00…	nucleus [GO:0005634]	protein tag [GO:0031386];ubiquitin protein ligase binding [GO:0031625]	cell population proliferation [GO:0008283];female germ-line stem cell population maintenance [GO:0036099];modification-dependent protein catabolic process [GO:0019941];negative regulation of smoothened signaling pathway [GO:0045879];nucleus [GO:0005634];protein neddylation [GO:0045116];protein tag [GO:0031386];regulation of protein stability [GO:0031647];regulation of proteolysis [GO:0030162];reg…	GO:0005634;GO:0008283;GO:0008589;GO:0019941;GO:0030162;GO:0030431;GO:0031386;GO:0031625;GO:0031647;GO:0036099;GO:0045116;GO:0045879;GO:0051438;GO:2000736	Ubiquitin family	Developmental protein;Isopeptide bond;Nucleus;Reference proteome;Ubl conjugation pathway	PF00240	IPR000626;IPR019954;IPR019956;IPR029071;IPR038738					FBgn0032725	16.1211	16.7329	15.9035	16.9316	16.9129	17.0983
Q9V773	Probable cytochrome P450 6a20 OS=Drosophila melanogaster OX=7227 GN=Cyp6a20 PE=2 SV=2	Q9V773	Cyp6a20	0	52.016	22	12	158	10	10	56.07	89.41	22	8	121	37	11	5	0	3.98107	0.0008	-3.01147	2.93133	0.00593035	-2.53557	Cyp6a20	C6A20_DROME	Probable cytochrome P450 6a20 (EC 1.14.-.-) (CYPVIA20)	Cyp6a20 CG10245	aggressive behavior [GO:0002118];defense response to Gram-negative bacterium [GO:0050829]	endoplasmic reticulum membrane [GO:0005789]	heme binding [GO:0020037];iron ion binding [GO:0005506];monooxygenase activity [GO:0004497];oxidoreductase activity, acting on paired donors, with incorporation or reduction of molecular oxygen [GO:0016705]	aggressive behavior [GO:0002118];defense response to Gram-negative bacterium [GO:0050829];endoplasmic reticulum membrane [GO:0005789];heme binding [GO:0020037];iron ion binding [GO:0005506];monooxygenase activity [GO:0004497];oxidoreductase activity, acting on paired donors, with incorporation or reduction of molecular oxygen [GO:0016705]	GO:0002118;GO:0004497;GO:0005506;GO:0005789;GO:0016705;GO:0020037;GO:0050829	Cytochrome P450 family	Endoplasmic reticulum;Heme;Iron;Membrane;Metal-binding;Microsome;Monooxygenase;Oxidoreductase;Reference proteome	PF00067	IPR001128;IPR002401;IPR017972;IPR036396					FBgn0033980	21.2066	20.6453	20.3321	21.0156	21.1143	18.8484
X2JB48	ADP/ATP translocase OS=Drosophila melanogaster OX=7227 GN=sesB PE=1 SV=1	X2JB48;Q26365;O62526	Ant2;sesB	0	635.597	91	76	9315	4	76	3521.66	13657.5	81	88	5368	3947	30	75	0	3.92552	0.000808511	-0.324492	3.92565	0.00123077	-0.324496	Ant2;sesB	ADT_DROME;O62526_DROME;X2JB48_DROME	ADP/ATP translocase (ADP,ATP carrier protein)"";ADP,ATP carrier protein (ADP/ATP translocase) (Adenine nucleotide translocator) (ANT) (Stress-sensitive protein B)	Ant2 ANT2 Ant2-RA Ant2-RB Dmel\CG1683 l(1)G0126 l(1)G0247 l(1)G0386 CG1683 Dmel_CG1683;sesB A/A-T A/A-T/sesB ADP/ATP translocase ADT2 anon-WO02059370.55 ANT ANT1 dANT Dmel\CG16944 dSLC25A4 EM12 Hmr jive l(1)9Ed l(1)9Fa l(1)DC701 l(1)EM31 l(1)G0126 l(1)G0247 l(1)G0386 l(1)S12 orangi S12 ses B SesB sesb CG16944 Dmel_CG16944;sesB A/A-T CG16944	action potential [GO:0001508];cellular response to oxidative stress [GO:0034599];chemical synaptic transmission [GO:0007268];determination of adult lifespan [GO:0008340];locomotion [GO:0040011];mitochondrial ADP transmembrane transport [GO:0140021];mitochondrial ATP transmembrane transport [GO:1990544];mitochondrial calcium ion homeostasis [GO:0051560];mitochondrial transport [GO:0006839];muscle …	mitochondrial inner membrane [GO:0005743];mitochondrion [GO:0005739];synapse [GO:0045202]	ATP:ADP antiporter activity [GO:0005471]	action potential [GO:0001508];ATP:ADP antiporter activity [GO:0005471];cellular response to oxidative stress [GO:0034599];chemical synaptic transmission [GO:0007268];determination of adult lifespan [GO:0008340];locomotion [GO:0040011];mitochondrial ADP transmembrane transport [GO:0140021];mitochondrial ATP transmembrane transport [GO:1990544];mitochondrial calcium ion homeostasis [GO:0051560];mit…	GO:0001508;GO:0005471;GO:0005739;GO:0005743;GO:0006839;GO:0007268;GO:0008340;GO:0010507;GO:0034599;GO:0040011;GO:0045202;GO:0046716;GO:0048477;GO:0048489;GO:0051124;GO:0051480;GO:0051560;GO:0051900;GO:0070050;GO:0140021;GO:1901029;GO:1990544;GO:2001171	Mitochondrial carrier (TC 2.A.29) family	Alternative splicing;Antiport;Membrane;Mitochondrion;Mitochondrion inner membrane;Proteomics identification;Reference proteome;Repeat;Transmembrane;Transmembrane helix;Transport	PF00153	IPR002067;IPR002113;IPR018108;IPR023395					FBgn0003360;FBgn0025111	30.5481	30.4727	30.4727	30.5014	30.6022	30.341
P13706	Glycerol-3-phosphate dehydrogenase [NAD(+)], cytoplasmic OS=Drosophila melanogaster OX=7227 GN=Gpdh1 PE=1 SV=3	P13706;B5RIM9;M9PC43;M9PET0	Gpdh1	0	325.423	87	44	1424	0	44	353.44	2216.12	77	77	747	677	24	38	0	3.9308	0.000817204	0.55749	3.93115	0.00125843	0.557491	Gpdh1	B5RIM9_DROME;GPDA_DROME;M9PC43_DROME;M9PET0_DROME	Glycerol-3-phosphate dehydrogenase [NAD(+)] (EC 1.1.1.8);Glycerol-3-phosphate dehydrogenase [NAD(+)], cytoplasmic (GPD-C) (GPDH-C) (EC 1.1.1.8)	Gpdh1 alpha-GPD alpha-GPDH alpha-Gpdh alpha-GPDH-1 alphaGpd alphaGPDH alphaGpdh alphaGpdh-1 dGpdh Dmel\CG9042 DmG3PDH DROGPDHA G3PDH G3pdh GAPDH Gdh GPD Gpd GPDA GPDH Gpdh gpdh GPDH-1 gpdh-1 sn-Gpdh CG9042 Dmel_CG9042;Gpdh1 Gpdh CG9042	carbohydrate metabolic process [GO:0005975];ethanol metabolic process [GO:0006067];flight behavior [GO:0007629];glycerol-3-phosphate catabolic process [GO:0046168];glycerol-3-phosphate metabolic process [GO:0006072];glycerophospholipid metabolic process [GO:0006650];NADH metabolic process [GO:0006734];NADH oxidation [GO:0006116];response to hyperoxia [GO:0055093];triglyceride metabolic process [G…	cytosol [GO:0005829];glycerol-3-phosphate dehydrogenase complex [GO:0009331];M band [GO:0031430];Z disc [GO:0030018]	glycerol-3-phosphate dehydrogenase [NAD(P)+] activity [GO:0047952];NAD binding [GO:0051287];protein homodimerization activity [GO:0042803]	carbohydrate metabolic process [GO:0005975];cytosol [GO:0005829];ethanol metabolic process [GO:0006067];flight behavior [GO:0007629];glycerol-3-phosphate catabolic process [GO:0046168];glycerol-3-phosphate dehydrogenase [NAD(P)+] activity [GO:0047952];glycerol-3-phosphate dehydrogenase complex [GO:0009331];glycerol-3-phosphate metabolic process [GO:0006072];glycerophospholipid metabolic process […	GO:0005829;GO:0005975;GO:0006067;GO:0006072;GO:0006116;GO:0006641;GO:0006650;GO:0006734;GO:0007629;GO:0009331;GO:0030018;GO:0031430;GO:0042803;GO:0046168;GO:0047952;GO:0051287;GO:0055093	NAD-dependent glycerol-3-phosphate dehydrogenase family	Alternative splicing;Cytoplasm;Direct protein sequencing;NAD;Oxidoreductase;Proteomics identification;Reference proteome	PF01210;PF07479	IPR006109;IPR006168;IPR008927;IPR011128;IPR013328;IPR017751;IPR036291	UPA00086	DEVELOPMENTAL STAGE: Isoform GPDH-2 and isoform GPDH-3 are expressed in both larvae and adults. Isoform GPDH-1 is expressed only in adults. {ECO:0000269|PubMed:2500660, ECO:0000269|PubMed:2839508}.	TISSUE SPECIFICITY: Isoform GPDH-1 is predominant in thorax and isoform GPDH-3 in abdomen.	alpha-glycerophosphate cycle.;alpha-glycerophosphate cycle. {ECO:0000256|ARBA:ARBA00005192}.;PATHWAY: Lipid metabolism. {ECO:0000256|ARBA:ARBA00005189}.;PATHWAY: Phospholipid metabolism	FBgn0001128	25.1565	25.3239	25.5404	25.4892	25.5195	25.2996
Q9VWA1	Clathrin light chain OS=Drosophila melanogaster OX=7227 GN=Clc PE=1 SV=1	Q9VWA1	Clc	0	64.108	37	11	267	11	11	80.48	274.89	33	25	174	93	9	7	0	3.93091	0.000826087	-0.668057	3.93094	0.00124444	-0.66805	Clc	CLC_DROME	Clathrin light chain (dClc)	Clc CG6948	clathrin-dependent endocytosis [GO:0072583];intracellular protein transport [GO:0006886]	cell cortex [GO:0005938];clathrin coat of coated pit [GO:0030132];clathrin coat of trans-Golgi network vesicle [GO:0030130];clathrin complex [GO:0071439];clathrin vesicle coat [GO:0030125];clathrin-coated vesicle [GO:0030136];cytoplasm [GO:0005737];mitotic spindle [GO:0072686];plasma membrane [GO:0005886];postsynaptic endocytic zone cytoplasmic component [GO:0099631];synaptic vesicle membrane [GO…	clathrin heavy chain binding [GO:0032050];structural molecule activity [GO:0005198]	cell cortex [GO:0005938];clathrin coat of coated pit [GO:0030132];clathrin coat of trans-Golgi network vesicle [GO:0030130];clathrin complex [GO:0071439];clathrin heavy chain binding [GO:0032050];clathrin vesicle coat [GO:0030125];clathrin-coated vesicle [GO:0030136];clathrin-dependent endocytosis [GO:0072583];cytoplasm [GO:0005737];intracellular protein transport [GO:0006886];mitotic spindle [GO…	GO:0005198;GO:0005737;GO:0005886;GO:0005938;GO:0006886;GO:0030125;GO:0030130;GO:0030132;GO:0030136;GO:0030672;GO:0032050;GO:0071439;GO:0072583;GO:0072686;GO:0099631	Clathrin light chain family	Calcium;Coated pit;Cytoplasmic vesicle;Membrane;Reference proteome	PF01086	IPR000996		DEVELOPMENTAL STAGE: Expressed throughout development. {ECO:0000269|PubMed:10098605}.			FBgn0024814	23.5285	23.2081	23.48	23.3645	23.2821	22.9548
Q9VE00	Probable cytochrome P450 12a4, mitochondrial OS=Drosophila melanogaster OX=7227 GN=Cyp12a4 PE=2 SV=2	Q9VE00	Cyp12a4	0	156.196	45	32	633	23	23	184.96	939.83	34	39	351	282	14	28	7	3.9411	0.000835165	-1.14918	3.94133	0.00127273	-1.14917	Cyp12a4	C12A4_DROME	Probable cytochrome P450 12a4, mitochondrial (EC 1.14.-.-) (CYPXIIA4)	Cyp12a4 CG6042	response to insecticide [GO:0017085]	mitochondrial membrane [GO:0031966]	heme binding [GO:0020037];iron ion binding [GO:0005506];monooxygenase activity [GO:0004497];oxidoreductase activity, acting on paired donors, with incorporation or reduction of molecular oxygen [GO:0016705]	heme binding [GO:0020037];iron ion binding [GO:0005506];mitochondrial membrane [GO:0031966];monooxygenase activity [GO:0004497];oxidoreductase activity, acting on paired donors, with incorporation or reduction of molecular oxygen [GO:0016705];response to insecticide [GO:0017085]	GO:0004497;GO:0005506;GO:0016705;GO:0017085;GO:0020037;GO:0031966	Cytochrome P450 family	Heme;Iron;Membrane;Metal-binding;Mitochondrion;Monooxygenase;Oxidoreductase;Reference proteome;Transit peptide	PF00067	IPR001128;IPR002401;IPR017972;IPR036396			TISSUE SPECIFICITY: Expression in third-instar larvae is detected in the midgut and Malpighian tubules of both lufenuron-resistant and wild-type strains, higher expression level is seen in lufenuron-resistant strains. {ECO:0000269|PubMed:16120680}.		FBgn0038681	24.4298	24.4551	24.4362	24.6264	24.5926	24.5926
Q9VLC3	FI03373p OS=Drosophila melanogaster OX=7227 GN=Mco1 PE=2 SV=2	Q9VLC3	Mco1	0	38.174	12	7	118	7	7	51.43	33.36	12	6	108	10	7	4	0	3.94698	0.000844444	-3.30958	0	1	-2.24505	Mco1	Q9VLC3_DROME	FI03373p (Multicopper oxidase 1, isoform A) (Multicopper oxidase 1, isoform B (EC 1.-.-.-, EC 1.10.3.3, EC 1.16.3.1)) (Multicopper oxidase 1, isoform C)	Mco1 CG3759-RA Dmel\CG3759 MCO1 CG3759 Dmel_CG3759	iron ion transport [GO:0006826]	basal part of cell [GO:0045178];cell surface [GO:0009986];external side of plasma membrane [GO:0009897];plasma membrane [GO:0005886]	copper ion binding [GO:0005507];ferroxidase activity [GO:0004322];L-ascorbate oxidase activity [GO:0008447];oxidoreductase activity [GO:0016491]	basal part of cell [GO:0045178];cell surface [GO:0009986];copper ion binding [GO:0005507];external side of plasma membrane [GO:0009897];ferroxidase activity [GO:0004322];iron ion transport [GO:0006826];L-ascorbate oxidase activity [GO:0008447];oxidoreductase activity [GO:0016491];plasma membrane [GO:0005886]	GO:0004322;GO:0005507;GO:0005886;GO:0006826;GO:0008447;GO:0009897;GO:0009986;GO:0016491;GO:0045178	Multicopper oxidase family	Metal-binding;Mitochondrion;Oxidoreductase;Reference proteome	PF00394;PF07731;PF07732	IPR001117;IPR002355;IPR008972;IPR011706;IPR011707;IPR033138;IPR045087					FBgn0032116	21.4324	20.2419	21.6276	20.714	20.2989	20.6096
A0A0B4KF65	Elongation of very long chain fatty acids protein OS=Drosophila melanogaster OX=7227 GN=BcDNA:GH22993 PE=1 SV=1	A0A0B4KF65;Q8IPL8;Q9VN29	anon-WO0118547.381;BcDNA:GH22993;Dmel\CG31522	0	20.136	14	4	50	0	4	20.25	18.76	14	3	43	7	4	1	0	3.65437	0.00145794	-1.59676	4.1037	0.000853333	-1.39179	anon-WO0118547.381;BcDNA:GH22993;Dmel\CG31522	A0A0B4KF65_DROME;Q8IPL8_DROME;Q9VN29_DROME	Elongation of very long chain fatty acids protein (EC 2.3.1.199) (Very-long-chain 3-oxoacyl-CoA synthase)	anon-WO0118547.381 BcDNA:GH22993 BcDNA:LD10305 CG9798 Dmel\CG31522 CG31522 Dmel_CG31522;BcDNA:GH22993 anon-WO0118547.381 BcDNA:LD10305 CG9798 Dmel\CG31522 CG31522 Dmel_CG31522;Dmel\CG31522 anon-WO0118547.381 BcDNA:GH22993 BcDNA:LD10305 CG31522-RA CG9798 CG31522 Dmel_CG31522	fatty acid elongation [GO:0030497];fatty acid elongation, monounsaturated fatty acid [GO:0034625];fatty acid elongation, polyunsaturated fatty acid [GO:0034626];fatty acid elongation, saturated fatty acid [GO:0019367];sphingolipid biosynthetic process [GO:0030148];very long-chain fatty acid biosynthetic process [GO:0042761]	membrane [GO:0016020]	fatty acid elongase activity [GO:0009922];very-long-chain 3-ketoacyl-CoA synthase activity [GO:0102756]	fatty acid elongase activity [GO:0009922];fatty acid elongation [GO:0030497];fatty acid elongation, monounsaturated fatty acid [GO:0034625];fatty acid elongation, polyunsaturated fatty acid [GO:0034626];fatty acid elongation, saturated fatty acid [GO:0019367];membrane [GO:0016020];sphingolipid biosynthetic process [GO:0030148];very long-chain fatty acid biosynthetic process [GO:0042761];very-long…	GO:0009922;GO:0016020;GO:0019367;GO:0030148;GO:0030497;GO:0034625;GO:0034626;GO:0042761;GO:0102756	ELO family	Fatty acid biosynthesis;Fatty acid metabolism;Lipid biosynthesis;Lipid metabolism;Membrane;Proteomics identification;Reference proteome;Transferase;Transmembrane;Transmembrane helix	PF01151	IPR002076					FBgn0051522	20.1704	20.6714	20.1825	20.654	20.5731	19.5988
Q2PE19	DUF753 domain-containing protein OS=Drosophila melanogaster OX=7227 GN=BP1015 PE=4 SV=1	Q2PE19	BP1015	0	88.921	38	12	191	12	12	54.13	200.81	35	20	137	54	8	7	0	2.99114	0.0041658	3.80084	4.11987	0.000864865	2.84221	BP1015	Q2PE19_DROME	DUF753 domain-containing protein	BP1015 Dmel\CG34040 CG34040 Dmel_CG34040							Reference proteome;Signal	PF05444	IPR008472					FBgn0054040	19.7876	20.3962	15.4502	20.417	19.1801	20.5823
Q9VUZ3	GEO11555p1 OS=Drosophila melanogaster OX=7227 GN=Dmel\CG5157 PE=1 SV=1	Q9VUZ3	Dmel\CG5157	0	21.997	39	4	45	4	4	7.75	21.15	25	29	40	5	3	2	0	3.80157	0.00129293	3.86417	4.03132	0.000987654	2.63125	Dmel\CG5157	Q9VUZ3_DROME	GEO11555p1 (IP06242p)	Dmel\CG5157 CG5157 Dmel_CG5157		intracellular membrane-bounded organelle [GO:0043231];membrane [GO:0016020]	heme binding [GO:0020037];metal ion binding [GO:0046872]	heme binding [GO:0020037];intracellular membrane-bounded organelle [GO:0043231];membrane [GO:0016020];metal ion binding [GO:0046872]	GO:0016020;GO:0020037;GO:0043231;GO:0046872	Cytochrome b5 family	Heme;Iron;Metal-binding;Proteomics identification;Reference proteome	PF00173	IPR001199;IPR018506;IPR036400					FBgn0036575	15.2812	18.528	16.9276	18.0599	15.871	18.5204
Q8IPZ3	FI02982p OS=Drosophila melanogaster OX=7227 GN=Dmel\CG17221 PE=1 SV=1	Q8IPZ3;Q9VQL4	DM_7295851;Dmel\CG17221	0.001	6.116	6	2	11	0	2	1.98	NaN	6	NaN	11	NaN	2	NaN	0	0.372297	0.507247	0.679282	4.03737	0.001	1.4377	DM_7295851;Dmel\CG17221	Q8IPZ3_DROME;Q9VQL4_DROME	Uncharacterized protein, isoform B (EC 1.1.1.71)"";FI02982p (Uncharacterized protein, isoform A (EC 1.1.1.71)) (Uncharacterized protein, isoform C)	DM_7295851 Dmel\CG17221 CG17221 Dmel_CG17221;Dmel\CG17221 DM_7295851 CG17221 Dmel_CG17221	mushroom body development [GO:0016319]	mitochondrion [GO:0005739]	alcohol dehydrogenase [NAD(P)+] activity [GO:0018455];oxidoreductase activity [GO:0016491]	alcohol dehydrogenase [NAD(P)+] activity [GO:0018455];mitochondrion [GO:0005739];mushroom body development [GO:0016319];oxidoreductase activity [GO:0016491]	GO:0005739;GO:0016319;GO:0016491;GO:0018455	Zinc-containing alcohol dehydrogenase family, Quinone oxidoreductase subfamily	Mitochondrion;Oxidoreductase;Proteomics identification;Reference proteome;Transit peptide	PF08240;PF13602	IPR011032;IPR013154;IPR020843;IPR036291;IPR037397					FBgn0031500	20.2764	19.8861	20.8576	21.1886	20.3752	20.0292
Q9VBT3	CHK kinase-like domain-containing protein OS=Drosophila melanogaster OX=7227 GN=Dmel\CG13658 PE=4 SV=3	Q9VBT3	Dmel\CG13658	0	12.611	10	4	26	4	4	7.33	7.59	10	2	23	3	4	1	0	3.87109	0.00101053	-2.68637	0	1	NaN	Dmel\CG13658	Q9VBT3_DROME	CHK kinase-like domain-containing protein	Dmel\CG13658 CG13658 Dmel_CG13658	cellular response to caffeine [GO:0071313];detoxification [GO:0098754];xenobiotic metabolic process [GO:0006805]		ecdysteroid 22-kinase activity [GO:0106389]	cellular response to caffeine [GO:0071313];detoxification [GO:0098754];ecdysteroid 22-kinase activity [GO:0106389];xenobiotic metabolic process [GO:0006805]	GO:0006805;GO:0071313;GO:0098754;GO:0106389		Reference proteome	PF02958	IPR004119;IPR011009;IPR015897					FBgn0039315	19.724	18.9171	20.1206	20.1079	19.4046	19.1898
Q9VAL7	Calnexin 99A, isoform A OS=Drosophila melanogaster OX=7227 GN=Cnx99A PE=1 SV=2	Q9VAL7;Q0KHZ9;Q9VXF6;Q9I7S9	Cnx14D;Cnx99A;Dmel\CG1924	0	147.143	39	27	734	1	27	191.46	1085.83	24	31	389	345	15	21	0	3.86721	0.00104167	0.377536	3.86708	0.00134783	0.377543	Cnx14D;Cnx99A;Dmel\CG1924	Q0KHZ9_DROME;Q9I7S9_DROME;Q9VAL7_DROME;Q9VXF6_DROME	Calnexin 99A, isoform E"";Calnexin 14D;Calnexin 99A;Calnexin 99A, isoform A (Calnexin 99A, isoform B) (Calnexin 99A, isoform D) (FI03837p)	Cnx14D Cnx Dmel\CG9906 Xcbp1 CG9906 Dmel_CG9906;Cnx99A Cnx cnx Cnx99a cnx99A Cnx99A-RD Dmel\CG11958 CG11958 Dmel_CG11958;Cnx99A Cnx cnx Cnx99a cnx99A Dmel\CG11958 CG11958 Dmel_CG11958;Dmel\CG1924 CG1924 Dmel_CG1924	protein folding [GO:0006457];protein stabilization [GO:0050821];regulation of calcium ion transport into cytosol [GO:0010522];rhodopsin biosynthetic process [GO:0016063];ubiquitin-dependent ERAD pathway [GO:0030433]	endomembrane system [GO:0012505];endoplasmic reticulum membrane [GO:0005789];perinuclear endoplasmic reticulum [GO:0097038];plasma membrane [GO:0005886]	calcium ion binding [GO:0005509];unfolded protein binding [GO:0051082]	calcium ion binding [GO:0005509];endomembrane system [GO:0012505];endoplasmic reticulum membrane [GO:0005789];perinuclear endoplasmic reticulum [GO:0097038];plasma membrane [GO:0005886];protein folding [GO:0006457];protein stabilization [GO:0050821];regulation of calcium ion transport into cytosol [GO:0010522];rhodopsin biosynthetic process [GO:0016063];ubiquitin-dependent ERAD pathway [GO:003043…	GO:0005509;GO:0005789;GO:0005886;GO:0006457;GO:0010522;GO:0012505;GO:0016063;GO:0030433;GO:0050821;GO:0051082;GO:0097038	Calreticulin family	Chaperone;Endoplasmic reticulum;Membrane;Proteomics identification;Reference proteome;Signal;Transmembrane;Transmembrane helix	PF00262	IPR001580;IPR009033;IPR013320;IPR018124					FBgn0015622;FBgn0030377;FBgn0264077	24.217	24.2821	24.1795	24.1015	24.2821	24.3511
Q9VRG8	GH01474p OS=Drosophila melanogaster OX=7227 GN=Dmel\CG1486 PE=1 SV=1	Q9VRG8	Dmel\CG1486	0	26.752	9	6	66	6	6	20.5	NaN	9	NaN	66	NaN	6	NaN	0	3.57233	0.0017193	-2.29552	4.00028	0.00104762	-1.61806	Dmel\CG1486	Q9VRG8_DROME	GH01474p (Uncharacterized protein, isoform A) (Uncharacterized protein, isoform B (EC 4.1.1.-, EC 4.1.2.27))	Dmel\CG1486 CG1486 Dmel_CG1486	carboxylic acid metabolic process [GO:0019752]	intracellular membrane-bounded organelle [GO:0043231]	pyridoxal phosphate binding [GO:0030170];sphinganine-1-phosphate aldolase activity [GO:0008117]	carboxylic acid metabolic process [GO:0019752];intracellular membrane-bounded organelle [GO:0043231];pyridoxal phosphate binding [GO:0030170];sphinganine-1-phosphate aldolase activity [GO:0008117]	GO:0008117;GO:0019752;GO:0030170;GO:0043231		Lyase;Proteomics identification;Pyridoxal phosphate;Reference proteome	PF00282	IPR002129;IPR015421;IPR015424					FBgn0031174	19.3034	20.0691	19.417	19.4893	19.778	18.5049
Q9VVR9	Probable cytochrome P450 12c1, mitochondrial OS=Drosophila melanogaster OX=7227 GN=Cyp12c1 PE=2 SV=2	Q9VVR9	Cyp12c1	0	33.673	15	9	125	8	8	39.94	84.37	10	10	92	33	6	6	0	3.79573	0.00126733	1.40492	3.79576	0.00140206	1.4049	Cyp12c1	C12C1_DROME	Probable cytochrome P450 12c1, mitochondrial (EC 1.14.-.-) (CYPXIIC1)	Cyp12c1 CG4120		mitochondrial membrane [GO:0031966]	heme binding [GO:0020037];iron ion binding [GO:0005506];monooxygenase activity [GO:0004497];oxidoreductase activity, acting on paired donors, with incorporation or reduction of molecular oxygen [GO:0016705]	heme binding [GO:0020037];iron ion binding [GO:0005506];mitochondrial membrane [GO:0031966];monooxygenase activity [GO:0004497];oxidoreductase activity, acting on paired donors, with incorporation or reduction of molecular oxygen [GO:0016705]	GO:0004497;GO:0005506;GO:0016705;GO:0020037;GO:0031966	Cytochrome P450 family	Heme;Iron;Membrane;Metal-binding;Mitochondrion;Monooxygenase;Oxidoreductase;Reference proteome;Transit peptide	PF00067	IPR001128;IPR002401;IPR017972;IPR036396					FBgn0036806	19.1777	19.4087	19.9127	20.3538	19.4232	18.7471
A0A0C4DHE8	40S ribosomal protein S29 OS=Drosophila melanogaster OX=7227 GN=RpS29 PE=1 SV=1	A0A0C4DHE8	RpS29	0	49.19	55	9	591	9	9	208.09	642.99	52	55	356	235	5	9	0	3.82065	0.00127835	-0.693988	3.82045	0.00140426	-0.693976	RpS29	A0A0C4DHE8_DROME	40S ribosomal protein S29	RpS29 anon-EST:fe3B4 anon-WO0118547.360 BcDNA:AT13329 BcDNA:AT28563 BcDNA:RH06643 chr3R:5604479..5604622 Dmel\CG8495 M(3)85E M(3)LS5 Rps29 CG8495 Dmel_CG8495	translation [GO:0006412]	cytosol [GO:0005829];ribonucleoprotein complex [GO:1990904];ribosome [GO:0005840];rough endoplasmic reticulum [GO:0005791]	structural constituent of ribosome [GO:0003735];zinc ion binding [GO:0008270]	cytosol [GO:0005829];ribonucleoprotein complex [GO:1990904];ribosome [GO:0005840];rough endoplasmic reticulum [GO:0005791];structural constituent of ribosome [GO:0003735];translation [GO:0006412];zinc ion binding [GO:0008270]	GO:0003735;GO:0005791;GO:0005829;GO:0005840;GO:0006412;GO:0008270;GO:1990904	Universal ribosomal protein uS14 family	Endoplasmic reticulum;Proteomics identification;Reference proteome;Ribonucleoprotein;Ribosomal protein	PF00253	IPR001209;IPR018271;IPR039744;IPR043140					FBgn0261599	25.0691	24.3376	24.6375	24.8191	24.5463	24.632
Q9VXK0	Protein NipSnap OS=Drosophila melanogaster OX=7227 GN=Nipsnap PE=2 SV=2	Q9VXK0	Nipsnap	0	97.255	48	12	215	12	12	58.64	210.12	38	41	156	59	9	10	0	3.79771	0.00128	-1.70046	3.79769	0.00141667	-1.70048	Nipsnap	NIPSN_DROME	Protein NipSnap	Nipsnap CG9212	mitochondrion organization [GO:0007005];oxidative phosphorylation [GO:0006119]	mitochondrial outer membrane [GO:0005741];mitochondrion [GO:0005739]		mitochondrial outer membrane [GO:0005741];mitochondrion [GO:0005739];mitochondrion organization [GO:0007005];oxidative phosphorylation [GO:0006119]	GO:0005739;GO:0005741;GO:0006119;GO:0007005	NipSnap family	Reference proteome	PF07978	IPR011008;IPR012577					FBgn0030724	23.4676	22.2506	23.3645	22.9933	22.5045	21.68
Q9VC28	60S ribosome subunit biogenesis protein NIP7 homolog OS=Drosophila melanogaster OX=7227 GN=anon-WO0118547.410 PE=1 SV=1	Q9VC28	anon-WO0118547.410	0.001	6.047	13	2	17	2	2	1.81	NaN	13	NaN	17	NaN	2	NaN	0	3.80454	0.00130612	1.42221	3.80446	0.00143158	1.42221	anon-WO0118547.410	Q9VC28_DROME	60S ribosome subunit biogenesis protein NIP7 homolog	anon-WO0118547.410 BcDNA:GM12126 Dmel\CG7006 dNIP7 CG7006 Dmel_CG7006	ribosomal large subunit biogenesis [GO:0042273];ribosome assembly [GO:0042255]	nucleolus [GO:0005730];preribosome, large subunit precursor [GO:0030687]	RNA binding [GO:0003723]	nucleolus [GO:0005730];preribosome, large subunit precursor [GO:0030687];ribosomal large subunit biogenesis [GO:0042273];ribosome assembly [GO:0042255];RNA binding [GO:0003723]	GO:0003723;GO:0005730;GO:0030687;GO:0042255;GO:0042273	NIP7 family	Nucleus;Proteomics identification;Reference proteome;Ribosome biogenesis;RNA-binding	PF03657;PF17833	IPR002478;IPR005155;IPR015947;IPR016686;IPR036974;IPR040598					FBgn0039233	20.3321	21.5261	21.1206	21.2593	21.7553	21.3101
P61855	Adipokinetic hormone OS=Drosophila melanogaster OX=7227 GN=Akh PE=1 SV=1	P61855	Akh	0	24.094	54	3	200	3	3	83.72	216.15	54	30	144	56	3	2	0	0.211085	0.698721	0.505278	3.85474	0.00133333	1.4263	Akh	AKH_DROME	Adipokinetic hormone (Hypertrehalosaemic hormone) (HRTH) (dAKH)	Akh CG1171	carbohydrate homeostasis [GO:0033500];G protein-coupled receptor signaling pathway [GO:0007186];glucose homeostasis [GO:0042593];lipid homeostasis [GO:0055088];neuropeptide signaling pathway [GO:0007218];positive regulation of glycogen catabolic process [GO:0045819];positive regulation of insulin secretion [GO:0032024];positive regulation of triglyceride catabolic process [GO:0010898];response to…	extracellular space [GO:0005615]	adipokinetic hormone receptor binding [GO:0097005];neuropeptide hormone activity [GO:0005184]	adipokinetic hormone receptor binding [GO:0097005];carbohydrate homeostasis [GO:0033500];extracellular space [GO:0005615];G protein-coupled receptor signaling pathway [GO:0007186];glucose homeostasis [GO:0042593];lipid homeostasis [GO:0055088];neuropeptide hormone activity [GO:0005184];neuropeptide signaling pathway [GO:0007218];positive regulation of glycogen catabolic process [GO:0045819];posit…	GO:0005184;GO:0005615;GO:0007186;GO:0007218;GO:0009743;GO:0010898;GO:0032024;GO:0033500;GO:0042593;GO:0042594;GO:0045819;GO:0055088;GO:0097005	AKH/HRTH/RPCH family	Amidation;Cleavage on pair of basic residues;Direct protein sequencing;Hormone;Neuropeptide;Pyrrolidone carboxylic acid;Reference proteome;Secreted;Signal	PF06377	IPR002047;IPR010475					FBgn0004552	21.3266	20.9388	21.8764	22.155	21.2006	20.8727
Q9VBS7	Uncharacterized protein, isoform B OS=Drosophila melanogaster OX=7227 GN=Dmel\CG10550 PE=1 SV=1	Q9VBS7	Dmel\CG10550	0	314.393	68	43	1703	43	43	481.37	2489.51	59	62	862	841	22	39	0	3.76898	0.00141176	-0.697219	3.76872	0.00137374	-0.697188	Dmel\CG10550	Q9VBS7_DROME	Uncharacterized protein, isoform B (Uncharacterized protein, isoform C) (Uncharacterized protein, isoform D)	Dmel\CG10550 CG10550 Dmel_CG10550		membrane [GO:0016020]	ecdysteroid 22-kinase activity [GO:0106389]	ecdysteroid 22-kinase activity [GO:0106389];membrane [GO:0016020]	GO:0016020;GO:0106389		Membrane;Proteomics identification;Reference proteome;Transmembrane;Transmembrane helix	PF02958	IPR004119;IPR011009;IPR015897					FBgn0039321	26.7129	26.2821	26.7771	26.391	26.3376	26.2002
C8VV14	Fructose-bisphosphate aldolase OS=Drosophila melanogaster OX=7227 GN=Ald1 PE=1 SV=1	C8VV14;F3YDE2;A4V3G1	Ald1	0	489.897	74	50	3266	2	50	951.5	5944.67	65	68	1776	1490	30	45	0	3.7382	0.00139806	-0.623915	3.73801	0.00138614	-0.623918	Ald1	A4V3G1_DROME;C8VV14_DROME;F3YDE2_DROME	Fructose-bisphosphate aldolase (EC 4.1.2.13)	Ald1 ALD Ald ald Ald-RC ALDOA Aldolase BcDNA:LP07735 dALDOA Dmel\CG6058 FBA T12 T4 T6 T7 CG6058 Dmel_CG6058;Ald1 ALD Ald ald Ald-RE ALDOA Aldolase BcDNA:LP07735 dALDOA Dmel\CG6058 FBA T12 T4 T6 T7 CG6058 Dmel_CG6058;Ald1 ALD Ald ald Ald-RH ALDOA Aldolase BcDNA:LP07735 dALDOA Dmel\CG6058 FBA T12 T4 T6 T7 CG6058 Dmel_CG6058	glycolytic process [GO:0006096]		fructose-bisphosphate aldolase activity [GO:0004332]	fructose-bisphosphate aldolase activity [GO:0004332];glycolytic process [GO:0006096]	GO:0004332;GO:0006096	Class I fructose-bisphosphate aldolase family	Glycolysis;Lyase;Proteomics identification;Reference proteome;Schiff base	PF00274	IPR000741;IPR013785;IPR029768	UPA00109			D-glyceraldehyde 3-phosphate and glycerone phosphate from D-glucose: step 4/4. {ECO:0000256|ARBA:ARBA00004714, ECO:0000256|RuleBase:RU004257}.;glycolysis;PATHWAY: Carbohydrate degradation	FBgn0000064	27.3239	27.3578	27.5165	27.3239	27.2535	26.9316
Q9W454	LP11750p OS=Drosophila melanogaster OX=7227 GN=Dmel\CG6041 PE=2 SV=2	Q9W454	Dmel\CG6041	0	12.721	5	1	36	1	1	7.07	16.95	5	5	31	5	1	1	0	1.61817	0.03941	1.97866	3.79421	0.00138776	1.36269	Dmel\CG6041	Q9W454_DROME	LP11750p	Dmel\CG6041 SP86 CG6041 Dmel_CG6041	proteolysis [GO:0006508]		serine-type endopeptidase activity [GO:0004252]	proteolysis [GO:0006508];serine-type endopeptidase activity [GO:0004252]	GO:0004252;GO:0006508		Disulfide bond;Hydrolase;Reference proteome;Signal	PF00089	IPR001254;IPR001314;IPR009003;IPR033116;IPR043504					FBgn0029826	17.4641	18.1704	14.7926	18.3581	15.1311	18.5657
Q9VTK9	Aldo-keto reductase 1B, isoform A OS=Drosophila melanogaster OX=7227 GN=Akr1B PE=1 SV=2	Q9VTK9;M9PF61;M9PI17;Q8IQF8	Akr1B	0	352.446	80	46	2016	0	46	610.03	3387.67	72	78	1036	980	23	44	0	3.67456	0.00139623	-0.64052	3.67459	0.00184906	-0.640496	Akr1B	M9PF61_DROME;M9PI17_DROME;Q8IQF8_DROME;Q9VTK9_DROME	Aldo-keto reductase 1B, isoform C (EC 1.1.1.112, EC 1.1.1.21)"";""Aldo-keto reductase 1B, isoform D (EC 1.1.1.112, EC 1.1.1.21)"";""AT18092p (Aldo-keto reductase 1B, isoform B (EC 1.1.1.112, EC 1.1.1.21))"";Aldo-keto reductase 1B, isoform A (EC 1.1.1.112, EC 1.1.1.21) (LD06393p)	Akr1B 34F4T dAR1 Dmel\CG6084 ESTS:34F4T CG6084 Dmel_CG6084		cytosol [GO:0005829];nucleoplasm [GO:0005654]	alditol:NADP+ 1-oxidoreductase activity [GO:0004032];indanol dehydrogenase activity [GO:0047718]	alditol:NADP+ 1-oxidoreductase activity [GO:0004032];cytosol [GO:0005829];indanol dehydrogenase activity [GO:0047718];nucleoplasm [GO:0005654]	GO:0004032;GO:0005654;GO:0005829;GO:0047718		Oxidoreductase;Proteomics identification;Reference proteome	PF00248	IPR018170;IPR020471;IPR023210;IPR036812					FBgn0086254	26.965	26.9316	26.9316	27.2077	26.9203	26.8504
Q8SYU5	RE33762p OS=Drosophila melanogaster OX=7227 GN=Dmel\CG10086 PE=2 SV=1	Q8SYU5	Dmel\CG10086	0.001	8.139	7	3	27	3	3	8.51	NaN	7	NaN	27	NaN	3	NaN	0	2.59711	0.00756522	0.816365	3.74943	0.0014	0.656163	Dmel\CG10086	Q8SYU5_DROME	RE33762p	Dmel\CG10086 CG10086 Dmel_CG10086	protein transport [GO:0015031]	cytoplasm [GO:0005737]	ubiquitin protein ligase binding [GO:0031625]	cytoplasm [GO:0005737];protein transport [GO:0015031];ubiquitin protein ligase binding [GO:0031625]	GO:0005737;GO:0015031;GO:0031625	Arrestin family	Reference proteome	PF00339;PF02752	IPR011021;IPR011022;IPR014752;IPR014756					FBgn0037517	17.6024	17.8727	17.8727	18.0319	17.6523	18.1053
Q9VCW1	Probable cytochrome P450 6d4 OS=Drosophila melanogaster OX=7227 GN=Cyp6d4 PE=2 SV=1	Q9VCW1	Cyp6d4	0	120.553	43	22	626	19	19	234.25	505.81	43	28	450	176	21	13	0	3.6771	0.00140952	-0.608117	3.67697	0.00186667	-0.608134	Cyp6d4	CP6D4_DROME	Probable cytochrome P450 6d4 (EC 1.14.-.-) (CYPVID4)	Cyp6d4 CG12800		endoplasmic reticulum membrane [GO:0005789]	heme binding [GO:0020037];iron ion binding [GO:0005506];monooxygenase activity [GO:0004497];oxidoreductase activity, acting on paired donors, with incorporation or reduction of molecular oxygen [GO:0016705]	endoplasmic reticulum membrane [GO:0005789];heme binding [GO:0020037];iron ion binding [GO:0005506];monooxygenase activity [GO:0004497];oxidoreductase activity, acting on paired donors, with incorporation or reduction of molecular oxygen [GO:0016705]	GO:0004497;GO:0005506;GO:0005789;GO:0016705;GO:0020037	Cytochrome P450 family	Endoplasmic reticulum;Heme;Iron;Membrane;Metal-binding;Microsome;Monooxygenase;Oxidoreductase;Reference proteome	PF00067	IPR001128;IPR002401;IPR017972;IPR036396					FBgn0039006	23.3101	23.6865	23.4425	23.7492	23.895	23.654
Q9VGA0	Glutathione S transferase D9, isoform A OS=Drosophila melanogaster OX=7227 GN=GstD9 PE=1 SV=1	Q9VGA0	GstD9	0	79.163	53	14	141	13	13	28.69	177.95	47	39	94	47	9	10	1	3.67894	0.00142308	-1.59232	3.67882	0.00188462	-1.59231	GstD9	Q9VGA0_DROME	Glutathione S transferase D9, isoform A (Glutathione S transferase D9, isoform B (EC 2.5.1.18))	GstD9 Dmel\CG10091 DmGSTD9 DmGstd9 GST-D9 GSTD9 gstD9 gstd9 CG10091 Dmel_CG10091	glutathione metabolic process [GO:0006749]	cytoplasm [GO:0005737]	glutathione transferase activity [GO:0004364]	cytoplasm [GO:0005737];glutathione metabolic process [GO:0006749];glutathione transferase activity [GO:0004364]	GO:0004364;GO:0005737;GO:0006749	GST superfamily	Proteomics identification;Reference proteome;Transferase	PF00043;PF02798	IPR004045;IPR004046;IPR010987;IPR036249;IPR036282					FBgn0038020	22.9513	22.5356	22.9619	22.6364	22.417	22.4144
A1ZBJ2	Uncharacterized protein, isoform B OS=Drosophila melanogaster OX=7227 GN=Acadvl PE=1 SV=2	A1ZBJ2	Acadvl	0	489.329	70	67	3057	66	66	937.05	4166.11	55	63	1792	1265	37	60	1	3.62116	0.00155556	-0.694514	3.62097	0.00228037	-0.694512	Acadvl	A1ZBJ2_DROME	Uncharacterized protein, isoform B (Uncharacterized protein, isoform C (EC 1.3.99.-))	Acadvl cg7461 dACADVL Dmel\CG7461 CG7461 Dmel_CG7461	fatty acid beta-oxidation using acyl-CoA dehydrogenase [GO:0033539]		fatty-acyl-CoA binding [GO:0000062];flavin adenine dinucleotide binding [GO:0050660];long-chain-acyl-CoA dehydrogenase activity [GO:0004466];very-long-chain-acyl-CoA dehydrogenase activity [GO:0017099]	fatty acid beta-oxidation using acyl-CoA dehydrogenase [GO:0033539];fatty-acyl-CoA binding [GO:0000062];flavin adenine dinucleotide binding [GO:0050660];long-chain-acyl-CoA dehydrogenase activity [GO:0004466];very-long-chain-acyl-CoA dehydrogenase activity [GO:0017099]	GO:0000062;GO:0004466;GO:0017099;GO:0033539;GO:0050660	Acyl-CoA dehydrogenase family	FAD;Flavoprotein;Oxidoreductase;Proteomics identification;Reference proteome	PF00441;PF02770;PF02771	IPR006089;IPR006091;IPR009075;IPR009100;IPR013786;IPR036250;IPR037069;IPR046373					FBgn0034432	27.5754	26.9539	27.4073	27.2077	27.0401	26.976
B7Z001	Fatty acid synthase 1, isoform C OS=Drosophila melanogaster OX=7227 GN=FASN1 PE=1 SV=2	Q9VQL7;B7Z001	FASN1	0	186.442	23	47	522	0	47	183.89	214.64	19	12	458	64	39	22	0	3.61034	0.00156364	-0.9013	3.61052	0.00225926	-0.901322	FASN1	B7Z001_DROME;Q9VQL7_DROME	Fatty acid synthase 1, isoform C (EC 1.-.-.-, EC 2.3.1.41, EC 2.3.1.85)"";Fatty acid synthase 1, isoform A (EC 1.-.-.-, EC 2.3.1.41, EC 2.3.1.85)	FASN1 anon-EST:Posey235 anon-EST:Posey43 anon-WO0138581.1 BcDNA:GH07626 BcDNA:gh07626 dFAS dFASN dFASN1 DM_7295848 Dmel\CG3523 FAS Fas fas FAS1 FAS[CG3523] FASN Fasn fasn Fasn1 FASN[CG3523] Fatty acid synthase CG3523 Dmel_CG3523	cellular response to sucrose stimulus [GO:0071329];fatty acid biosynthetic process [GO:0006633];glycogen metabolic process [GO:0005977];intracellular triglyceride homeostasis [GO:0035356];lipid biosynthetic process [GO:0008610];regulation of lipid storage [GO:0010883];response to sucrose [GO:0009744];triglyceride biosynthetic process [GO:0019432]		(3R)-3-hydroxydecanoyl-[acyl-carrier-protein] dehydratase activity [GO:0008693];(3R)-3-hydroxyoctanoyl-[acyl-carrier-protein] dehydratase activity [GO:0047451];(3R)-hydroxymyristoyl-[acyl-carrier-protein] dehydratase activity [GO:0008659];(3R)-hydroxypalmitoyl-[acyl-carrier-protein] dehydratase activity [GO:0004317];[acyl-carrier-protein] S-acetyltransferase activity [GO:0004313];3-oxoacyl-[acyl-…	(3R)-3-hydroxydecanoyl-[acyl-carrier-protein] dehydratase activity [GO:0008693];(3R)-3-hydroxyoctanoyl-[acyl-carrier-protein] dehydratase activity [GO:0047451];(3R)-hydroxymyristoyl-[acyl-carrier-protein] dehydratase activity [GO:0008659];(3R)-hydroxypalmitoyl-[acyl-carrier-protein] dehydratase activity [GO:0004317];[acyl-carrier-protein] S-acetyltransferase activity [GO:0004313];3-oxoacyl-[acyl-…	GO:0004312;GO:0004313;GO:0004315;GO:0004316;GO:0004317;GO:0004320;GO:0005977;GO:0006633;GO:0008610;GO:0008659;GO:0008693;GO:0009744;GO:0010883;GO:0016295;GO:0016296;GO:0017171;GO:0019432;GO:0031177;GO:0035356;GO:0047117;GO:0047451;GO:0071329		3D-structure;Acyltransferase;Fatty acid biosynthesis;Fatty acid metabolism;Lipid biosynthesis;Lipid metabolism;Multifunctional enzyme;Oxidoreductase;Phosphopantetheine;Phosphoprotein;Proteomics identification;Pyridoxal phosphate;Reference proteome;S-nitrosylation;Transferase	PF00109;PF00550;PF00698;PF00975;PF02801;PF08659;PF13602;PF14765;PF16197	IPR001031;IPR001227;IPR009081;IPR011032;IPR013968;IPR014030;IPR014031;IPR014043;IPR016035;IPR016036;IPR016039;IPR018201;IPR020806;IPR020807;IPR020841;IPR020843;IPR029058;IPR032821;IPR036291;IPR036736;IPR042104	UPA00094			fatty acid biosynthesis. {ECO:0000256|ARBA:ARBA00005194}.;PATHWAY: Lipid metabolism	FBgn0283427	24.0105	24.0105	24.4923	23.9225	23.9225	23.3645
Q9V557	Probable cytochrome P450 4p2 OS=Drosophila melanogaster OX=7227 GN=Cyp4p2 PE=2 SV=1	Q9V557	Cyp4p2	0.001	5.704	4	2	32	1	1	NaN	88.22	NaN	4	NaN	32	NaN	2	0	3.61341	0.00157798	-3.00196	0	0.99813	NaN	Cyp4p2	CP4P2_DROME	Probable cytochrome P450 4p2 (EC 1.14.-.-) (CYPIVP2)	Cyp4p2 CG1944		endoplasmic reticulum membrane [GO:0005789]	heme binding [GO:0020037];iron ion binding [GO:0005506];monooxygenase activity [GO:0004497];oxidoreductase activity, acting on paired donors, with incorporation or reduction of molecular oxygen [GO:0016705]	endoplasmic reticulum membrane [GO:0005789];heme binding [GO:0020037];iron ion binding [GO:0005506];monooxygenase activity [GO:0004497];oxidoreductase activity, acting on paired donors, with incorporation or reduction of molecular oxygen [GO:0016705]	GO:0004497;GO:0005506;GO:0005789;GO:0016705;GO:0020037	Cytochrome P450 family	Endoplasmic reticulum;Heme;Iron;Membrane;Metal-binding;Microsome;Monooxygenase;Oxidoreductase;Reference proteome	PF00067	IPR001128;IPR002401;IPR017972;IPR036396					FBgn0033395	19.8346	17.7406	19.6523	19.1382	19.4435	18.734
Q9VQD2	Probable cytochrome P450 309a1 OS=Drosophila melanogaster OX=7227 GN=Cyp309a1 PE=1 SV=4	Q9VQD2	Cyp309a1	0	14.758	10	5	34	5	5	9.03	NaN	10	NaN	34	NaN	5	NaN	0	3.59416	0.00158559	1.78274	3.59426	0.00249541	1.78276	Cyp309a1	CP391_DROME	Probable cytochrome P450 309a1 (EC 1.14.-.-) (CYPCCCIXA1)	Cyp309a1 CG9964		endoplasmic reticulum membrane [GO:0005789]	heme binding [GO:0020037];iron ion binding [GO:0005506];monooxygenase activity [GO:0004497];oxidoreductase activity, acting on paired donors, with incorporation or reduction of molecular oxygen [GO:0016705]	endoplasmic reticulum membrane [GO:0005789];heme binding [GO:0020037];iron ion binding [GO:0005506];monooxygenase activity [GO:0004497];oxidoreductase activity, acting on paired donors, with incorporation or reduction of molecular oxygen [GO:0016705]	GO:0004497;GO:0005506;GO:0005789;GO:0016705;GO:0020037	Cytochrome P450 family	Endoplasmic reticulum;Heme;Iron;Membrane;Metal-binding;Microsome;Monooxygenase;Oxidoreductase;Phosphoprotein;Reference proteome	PF00067	IPR001128;IPR002401;IPR017972;IPR036396					FBgn0031432	18.1357	18.7173	18.1357	18.4004	18.8269	18.2466
B7Z155	Uncharacterized protein, isoform B OS=Drosophila melanogaster OX=7227 GN=Dmel\CG4928 PE=1 SV=1	X2JFT8;B7Z155	Dmel\CG4928	0	77.902	19	11	353	0	11	119.78	230.62	19	17	291	62	11	8	0	3.53793	0.00166102	-0.583869	3.53812	0.00281739	-0.583865	Dmel\CG4928	B7Z155_DROME;X2JFT8_DROME	Uncharacterized protein, isoform C"";Uncharacterized protein, isoform B	Dmel\CG4928 BcDNA:GH10120 CG4928 Dmel_CG4928		membrane [GO:0016020]		membrane [GO:0016020]	GO:0016020	Unc-93 family	Coiled coil;Membrane;Proteomics identification;Reference proteome;Transmembrane;Transmembrane helix	PF05978	IPR010291;IPR036259					FBgn0027556	23.391	23.2679	23.5638	23.4923	23.3778	23.5522
Q9VRC9	NPC intracellular cholesterol transporter 1 homolog 1b OS=Drosophila melanogaster OX=7227 GN=Npc1b PE=2 SV=2	Q9VRC9	Npc1b	0	298.514	27	41	1166	41	41	356.38	1354.38	19	25	784	382	25	33	0	3.5455	0.00167521	-0.805995	3.54528	0.00284211	-0.805975	Npc1b	NPC1B_DROME	NPC intracellular cholesterol transporter 1 homolog 1b (Niemann-Pick type protein homolog 1b)	Npc1b CG12092	central nervous system development [GO:0007417];cholesterol homeostasis [GO:0042632];cholesterol metabolic process [GO:0008203];dorsal closure [GO:0007391];intestinal cholesterol absorption [GO:0030299];peripheral nervous system development [GO:0007422]	plasma membrane [GO:0005886]	cholesterol binding [GO:0015485]	central nervous system development [GO:0007417];cholesterol binding [GO:0015485];cholesterol homeostasis [GO:0042632];cholesterol metabolic process [GO:0008203];dorsal closure [GO:0007391];intestinal cholesterol absorption [GO:0030299];peripheral nervous system development [GO:0007422];plasma membrane [GO:0005886]	GO:0005886;GO:0007391;GO:0007417;GO:0007422;GO:0008203;GO:0015485;GO:0030299;GO:0042632	Patched family	Cell membrane;Cholesterol metabolism;Disulfide bond;Glycoprotein;Lipid metabolism;Lipid transport;Membrane;Reference proteome;Signal;Steroid metabolism;Sterol metabolism;Transmembrane;Transmembrane helix;Transport	PF02460;PF16414	IPR000731;IPR003392;IPR032190		DEVELOPMENTAL STAGE: Expressed specifically in the midgut epithelium. In third-instar larvae, expressed in the epithelium of two distinct areas of the midgut;the m2 and m10-m12 compartments. Levels decrease during pupation, and then increase in the adult midgut 2 days after eclosion. {ECO:0000269|PubMed:17339027}.	TISSUE SPECIFICITY: Expressed in the midgut. {ECO:0000269|PubMed:17339027}.		FBgn0261675	25.452	24.895	25.6012	25.1681	25.341	25.0443
A1ZAA5	Glutamate oxaloacetate transaminase 1, isoform B OS=Drosophila melanogaster OX=7227 GN=Got1 PE=1 SV=1	A1ZAA5;Q7K221	Got1	0	189.713	74	35	712	0	35	222.41	808.48	41	68	447	265	18	32	0	3.55003	0.00168966	-0.514338	3.54994	0.00276106	-0.514339	Got1	A1ZAA5_DROME;Q7K221_DROME	Glutamate oxaloacetate transaminase 1, isoform B (EC 2.6.1.1)"";Glutamate oxaloacetate transaminase 1, isoform A (EC 2.6.1.1) (LD23191p)	Got1 BEST:GH07823 Dmel\CG8430 FBgn 1124 GOT-1 Got-1 got1 Got2 CG8430 Dmel_CG8430	aspartate biosynthetic process [GO:0006532];glutamate biosynthetic process [GO:0006537]	cytosol [GO:0005829];peroxisome [GO:0005777]	L-aspartate:2-oxoglutarate aminotransferase activity [GO:0004069];pyridoxal phosphate binding [GO:0030170]	aspartate biosynthetic process [GO:0006532];cytosol [GO:0005829];glutamate biosynthetic process [GO:0006537];L-aspartate:2-oxoglutarate aminotransferase activity [GO:0004069];peroxisome [GO:0005777];pyridoxal phosphate binding [GO:0030170]	GO:0004069;GO:0005777;GO:0005829;GO:0006532;GO:0006537;GO:0030170	Class-I pyridoxal-phosphate-dependent aminotransferase family	Aminotransferase;Proteomics identification;Reference proteome;Transferase	PF00155	IPR000796;IPR004839;IPR015421;IPR015422;IPR015424					FBgn0001124	24.5225	24.5045	24.5869	24.7543	24.48	24.1015
Q9VJI0	UDP-glycosyltransferase family 37 member C2, isoform A OS=Drosophila melanogaster OX=7227 GN=Ugt37C2 PE=1 SV=1	Q9VJI0	Ugt37C2	0	22.595	12	7	42	4	5	10.54	15.22	10	2	36	6	5	2	0	3.56268	0.00170435	1.05156	3.56257	0.00260714	1.05157	Ugt37C2	Q9VJI0_DROME	UDP-glycosyltransferase family 37 member C2, isoform A (UDP-glycosyltransferase family 37 member C2, isoform B)	Ugt37C2 AC 005121A Dmel\CG13270 Ugt36Ba UGT37C2 CG13270 Dmel_CG13270		membrane [GO:0016020]	glucuronosyltransferase activity [GO:0015020]	glucuronosyltransferase activity [GO:0015020];membrane [GO:0016020]	GO:0015020;GO:0016020		Glycosyltransferase;Membrane;Proteomics identification;Reference proteome;Signal;Transferase;Transmembrane;Transmembrane helix	PF00201	IPR002213					FBgn0040262	19.8606	20.2185	20.3752	20.0691	20.4476	19.8727
Q9VBQ4	GH01257p OS=Drosophila melanogaster OX=7227 GN=Dmel\CG5107 PE=2 SV=1	Q9VBQ4	Dmel\CG5107	0	56.554	34	5	385	5	5	100.04	549.89	34	22	236	149	5	4	0	3.53049	0.00171429	1.39786	3.53038	0.00282759	1.39786	Dmel\CG5107	Q9VBQ4_DROME	GH01257p	Dmel\CG5107 anon-WO0140519.57 CG5107 Dmel_CG5107							Reference proteome;Signal							FBgn0039342	21.3699	22.6757	21.1825	22.2477	22.2066	22.0325
Q7K127	Alpha-galactosidase OS=Drosophila melanogaster OX=7227 GN=CT24026 PE=1 SV=1	Q7K127	CT24026	0	20.536	15	5	55	5	5	17.36	8.96	15	5	48	7	4	2	0	3.52157	0.00173333	2.09279	3.52154	0.00297436	2.09279	CT24026	Q7K127_DROME	Alpha-galactosidase (EC 3.2.1.-)	CT24026 Dmel\CG7997 CG7997 Dmel_CG7997	glycoside catabolic process [GO:0016139];lipid metabolic process [GO:0006629];oligosaccharide metabolic process [GO:0009311]	cytoplasm [GO:0005737];lysosome [GO:0005764]	alpha-galactosidase activity [GO:0004557]	alpha-galactosidase activity [GO:0004557];cytoplasm [GO:0005737];glycoside catabolic process [GO:0016139];lipid metabolic process [GO:0006629];lysosome [GO:0005764];oligosaccharide metabolic process [GO:0009311]	GO:0004557;GO:0005737;GO:0005764;GO:0006629;GO:0009311;GO:0016139	Glycosyl hydrolase 27 family	Disulfide bond;Glycosidase;Hydrolase;Lipid metabolism;Lysosome;Proteomics identification;Reference proteome;Signal	PF16499;PF17450	IPR000111;IPR002241;IPR013780;IPR013785;IPR017853;IPR035373					FBgn0034117	18.9854	17.7923	19.0717	18.0899	18.1257	19.7223
Q9VM14	dihydrolipoyllysine-residue acetyltransferase OS=Drosophila melanogaster OX=7227 GN=muc PE=1 SV=1	Q9VM14;M9PCU4;M9PCA2;M9PCG1;Q7KTK9	muc	0	190.28	40	33	1388	0	33	423.49	1668.13	27	34	794	594	17	27	0	3.57313	0.00173451	-0.35941	3.57303	0.00252252	-0.359412	muc	M9PCA2_DROME;M9PCG1_DROME;M9PCU4_DROME;Q7KTK9_DROME;Q9VM14_DROME	Dihydrolipoamide acetyltransferase component of pyruvate dehydrogenase complex (EC 2.3.1.-);dihydrolipoyllysine-residue acetyltransferase (EC 2.3.1.12)	muc anon-WO0118547.121 DLAT Dmel\CG5261 EP(2)0816 EP816 PDH-E2 CG5261 Dmel_CG5261	acetyl-CoA biosynthetic process from pyruvate [GO:0006086];grooming behavior [GO:0007625]	intracellular membrane-bounded organelle [GO:0043231];mitochondrion [GO:0005739];pyruvate dehydrogenase complex [GO:0045254]	dihydrolipoyllysine-residue acetyltransferase activity [GO:0004742]	acetyl-CoA biosynthetic process from pyruvate [GO:0006086];dihydrolipoyllysine-residue acetyltransferase activity [GO:0004742];grooming behavior [GO:0007625];intracellular membrane-bounded organelle [GO:0043231];mitochondrion [GO:0005739];pyruvate dehydrogenase complex [GO:0045254]	GO:0004742;GO:0005739;GO:0006086;GO:0007625;GO:0043231;GO:0045254	2-oxoacid dehydrogenase family	Acyltransferase;Lipoyl;Proteomics identification;Reference proteome;Transferase;Transit peptide	PF00198;PF00364	IPR000089;IPR001078;IPR003016;IPR006257;IPR011053;IPR023213;IPR045257					FBgn0283658	26.8504	26.518	26.8264	26.6595	26.604	26.726
Q9VYD9	alanine transaminase OS=Drosophila melanogaster OX=7227 GN=ALT PE=1 SV=3	Q9VYD9;Q7KV27	ALT	0	413.55	53	66	2796	0	66	804.83	4935.64	44	44	1331	1465	31	58	0	3.57473	0.00175	0.457496	3.57508	0.00254545	0.457499	ALT	Q7KV27_DROME;Q9VYD9_DROME	alanine transaminase (EC 2.6.1.2)	ALT cg1640 Dmel\CG1640 CG1640 Dmel_CG1640	biosynthetic process [GO:0009058];L-alanine catabolic process [GO:0042853]	cytosol [GO:0005829];mitochondrion [GO:0005739]	L-alanine:2-oxoglutarate aminotransferase activity [GO:0004021];pyridoxal phosphate binding [GO:0030170]	biosynthetic process [GO:0009058];cytosol [GO:0005829];L-alanine catabolic process [GO:0042853];L-alanine:2-oxoglutarate aminotransferase activity [GO:0004021];mitochondrion [GO:0005739];pyridoxal phosphate binding [GO:0030170]	GO:0004021;GO:0005739;GO:0005829;GO:0009058;GO:0030170;GO:0042853	Class-I pyridoxal-phosphate-dependent aminotransferase family, Alanine aminotransferase subfamily	Aminotransferase;Proteomics identification;Reference proteome;Transferase	PF00155	IPR004839;IPR015421;IPR015422;IPR015424;IPR045088	UPA00528			L-alanine degradation via transaminase pathway;PATHWAY: Amino-acid degradation;pyruvate from L-alanine: step 1/1. {ECO:0000256|ARBA:ARBA00025708}.	FBgn0030478	26.5225	27.0401	26.6865	26.9316	26.9869	26.7517
Q9VB90	RE56633p OS=Drosophila melanogaster OX=7227 GN=Dmel\CG6283 PE=1 SV=1	Q9VB90	Dmel\CG6283	0	14.478	14	4	28	2	2	5.8	38.95	6	7	18	10	2	2	0	3.51124	0.00175207	2.00391	0	1	2.13652	Dmel\CG6283	Q9VB90_DROME	RE56633p	Dmel\CG6283 DmelL3 CG6283 Dmel_CG6283	lipid catabolic process [GO:0016042]	extracellular space [GO:0005615]	lipase activity [GO:0016298];triglyceride lipase activity [GO:0004806]	extracellular space [GO:0005615];lipase activity [GO:0016298];lipid catabolic process [GO:0016042];triglyceride lipase activity [GO:0004806]	GO:0004806;GO:0005615;GO:0016042;GO:0016298	AB hydrolase superfamily, Lipase family	Hydrolase;Proteomics identification;Reference proteome;Secreted;Signal	PF00151	IPR000734;IPR002334;IPR013818;IPR029058;IPR033906					FBgn0039474	16.6064	16.4453	17.5211	16.1045	16.4672	15.8098
Q9VHN7	LP07963p OS=Drosophila melanogaster OX=7227 GN=anon-WO0118547.344 PE=1 SV=3	Q9VHN7;Q7KSU6;Q9VVP4	anon-WO0118547.344;Dmel\CG5103	0	488.605	67	69	2767	5	69	709.44	5267.81	64	54	1315	1452	32	63	0	3.50155	0.00180328	-0.302143	3.5018	0.00294915	-0.302123	anon-WO0118547.344;Dmel\CG5103	Q7KSU6_DROME;Q9VHN7_DROME;Q9VVP4_DROME	Uncharacterized protein, isoform D (EC 2.2.1.1)"";FI06132p;LP07963p (Uncharacterized protein, isoform B) (Uncharacterized protein, isoform C (EC 2.2.1.1))	anon-WO0118547.344 Dmel\CG8036 CG8036 Dmel_CG8036;Dmel\CG5103 CG5103-RA CG5103 Dmel_CG5103		cytosol [GO:0005829]	metal ion binding [GO:0046872];thiamine pyrophosphate binding [GO:0030976];transketolase activity [GO:0004802]	cytosol [GO:0005829];metal ion binding [GO:0046872];thiamine pyrophosphate binding [GO:0030976];transketolase activity [GO:0004802]	GO:0004802;GO:0005829;GO:0030976;GO:0046872		Magnesium;Metal-binding;Proteomics identification;Reference proteome;Thiamine pyrophosphate;Transferase	PF00456;PF02779;PF02780	IPR005474;IPR005475;IPR009014;IPR020826;IPR029061;IPR033248					FBgn0036784;FBgn0037607	26.9088	27.217	27.1214	27.2077	27.189	27.1795
Q8I0P9	Acid phosphatase 1, isoform B OS=Drosophila melanogaster OX=7227 GN=Acph-1 PE=1 SV=1	Q9VAD0;Q8I0P9	Acph-1	0	12.375	9	3	24	0	3	4.63	NaN	9	NaN	24	NaN	3	NaN	0	2.03468	0.01882	1.19002	3.69628	0.00180392	0.710867	Acph-1	Q8I0P9_DROME;Q9VAD0_DROME	Acid phosphatase 1, isoform B (EC 3.1.3.2) (RE40943p)"";Acid phosphatase 1, isoform A (EC 3.1.3.2) (RE14694p)	Acph-1 ACP ACPH Acph APH Dmel\CG7899 CG7899 Dmel_CG7899	dephosphorylation [GO:0016311]	extracellular exosome [GO:0070062];membrane [GO:0016020];nucleus [GO:0005634]	acid phosphatase activity [GO:0003993];phosphatase activity [GO:0016791];protein homodimerization activity [GO:0042803]	acid phosphatase activity [GO:0003993];dephosphorylation [GO:0016311];extracellular exosome [GO:0070062];membrane [GO:0016020];nucleus [GO:0005634];phosphatase activity [GO:0016791];protein homodimerization activity [GO:0042803]	GO:0003993;GO:0005634;GO:0016020;GO:0016311;GO:0016791;GO:0042803;GO:0070062		Hydrolase;Membrane;Proteomics identification;Reference proteome;Signal;Transmembrane;Transmembrane helix	PF00328	IPR000560;IPR029033;IPR033379					FBgn0000032	17.9431	18.3277	17.9937	18.0847	17.8606	16.6575
Q9VL69	Translocon-associated protein subunit gamma OS=Drosophila melanogaster OX=7227 GN=CK01296 PE=1 SV=1	Q9VL69	CK01296	0	56.495	10	6	210	6	6	67.57	414.68	10	10	128	82	2	6	0	3.45815	0.001824	-1.53071	3.45812	0.00304132	-1.53069	CK01296	Q9VL69_DROME	Translocon-associated protein subunit gamma (Signal sequence receptor subunit gamma)	CK01296 AI945207 BEST:CK01296 Dmel\CG5885 CG5885 Dmel_CG5885	SRP-dependent cotranslational protein targeting to membrane [GO:0006614]	cytoplasm [GO:0005737];endoplasmic reticulum [GO:0005783];endoplasmic reticulum membrane [GO:0005789]		cytoplasm [GO:0005737];endoplasmic reticulum [GO:0005783];endoplasmic reticulum membrane [GO:0005789];SRP-dependent cotranslational protein targeting to membrane [GO:0006614]	GO:0005737;GO:0005783;GO:0005789;GO:0006614	TRAP-gamma family	Endoplasmic reticulum;Membrane;Proteomics identification;Reference proteome;Transmembrane;Transmembrane helix	PF07074	IPR009779					FBgn0025700	23.3645	22.8404	23.7182	23.217	23.2448	22.8764
Q9VHQ4	RE08932p OS=Drosophila melanogaster OX=7227 GN=CG11740 PE=2 SV=2	Q9VHQ4;Q8INQ8	CG11740	0	50.291	20	9	238	6	8	100.07	82.63	20	14	209	29	9	6	1	3.46395	0.00183871	0.889738	3.46383	0.00306667	0.889726	CG11740	Q8INQ8_DROME;Q9VHQ4_DROME	RE08932p (Uncharacterized protein, isoform A) (Uncharacterized protein, isoform B);Transmembrane protein 135 N-terminal domain-containing protein	CG11740 Dmel\CG31259 CG31259 Dmel_CG31259;CG11740 Dmel\CG31454 CG31454 Dmel_CG31454	peroxisome organization [GO:0007031]	membrane [GO:0016020];peroxisome [GO:0005777]		membrane [GO:0016020];peroxisome [GO:0005777];peroxisome organization [GO:0007031]	GO:0005777;GO:0007031;GO:0016020	TMEM135 family	Membrane;Reference proteome;Transmembrane;Transmembrane helix	PF15982	IPR026749;IPR031926					FBgn0051259;FBgn0051454	21.1206	21.3962	21.3645	21.8576	21.6929	21.7056
Q9TVM2	Exportin-1 OS=Drosophila melanogaster OX=7227 GN=emb PE=1 SV=1	Q9TVM2	emb	0	52.977	16	13	109	13	13	28.53	16.52	16	4	104	5	13	3	0	3.46724	0.00185366	-0.561819	3.46708	0.00309244	-0.561819	emb	XPO1_DROME	Exportin-1 (Chromosome region maintenance 1 protein) (Protein embargoed)	emb Crm1 CG13387	centriole replication [GO:0007099];mRNA transport [GO:0051028];nuclear export [GO:0051168];nuclear pore complex assembly [GO:0051292];protein export from nucleus [GO:0006611];protein transport [GO:0015031];regulation of cellular response to hypoxia [GO:1900037];ribosomal large subunit export from nucleus [GO:0000055];ribosomal small subunit export from nucleus [GO:0000056]	cytoplasm [GO:0005737];nuclear membrane [GO:0031965];nuclear pore [GO:0005643];nucleus [GO:0005634]	nuclear export signal receptor activity [GO:0005049];small GTPase binding [GO:0031267]	centriole replication [GO:0007099];cytoplasm [GO:0005737];mRNA transport [GO:0051028];nuclear export [GO:0051168];nuclear export signal receptor activity [GO:0005049];nuclear membrane [GO:0031965];nuclear pore [GO:0005643];nuclear pore complex assembly [GO:0051292];nucleus [GO:0005634];protein export from nucleus [GO:0006611];protein transport [GO:0015031];regulation of cellular response to hypox…	GO:0000055;GO:0000056;GO:0005049;GO:0005634;GO:0005643;GO:0005737;GO:0006611;GO:0007099;GO:0015031;GO:0031267;GO:0031965;GO:0051028;GO:0051168;GO:0051292;GO:1900037	Exportin family	Membrane;mRNA transport;Nucleus;Protein transport;Reference proteome;Transport	PF03810;PF08389;PF08767;PF18777;PF18784;PF18787	IPR001494;IPR011989;IPR013598;IPR014877;IPR016024;IPR040485;IPR041123;IPR041235;IPR045065		DEVELOPMENTAL STAGE: Expressed in the larva (at protein level) (PubMed:14638854). Highly expressed both maternally and zygotically (PubMed:10924475). {ECO:0000269|PubMed:10924475, ECO:0000269|PubMed:14638854}.	and in the ventral nerve cord, midgut and somatic musculature shortly after dorsal closure. Expression increases when the tissue is well developed. {ECO:0000269|PubMed:10924475}.;TISSUE SPECIFICITY: High expression observed in the developing embryonic brain, hind gut and posterior spiracles shortly before dorsal closure		FBgn0020497	23.3376	23.7594	23.4425	23.5285	23.4425	23.2273
Q9VVV3	GEO11536p1 OS=Drosophila melanogaster OX=7227 GN=Dmel\CG14075 PE=2 SV=1	Q9VVV3	Dmel\CG14075	0.001	10.568	6	1	30	1	1	9.06	32.63	6	6	17	13	1	1	0	0.50755	0.379771	0.791791	3.68466	0.00190291	1.47033	Dmel\CG14075	Q9VVV3_DROME	GEO11536p1	Dmel\CG14075 CG14075 Dmel_CG14075							Reference proteome;Signal							FBgn0036835	18.9287	18.9287	19.5451	19.7504	19.0156	18.9545
Q8SXR4	RE54230p OS=Drosophila melanogaster OX=7227 GN=Dmel\CG30339 PE=2 SV=1	Q8SXR4	Dmel\CG30339	0	101.262	50	21	296	21	21	80.53	301.54	44	37	191	105	17	13	0	3.43342	0.00207874	-0.871219	3.43347	0.00299187	-0.871203	Dmel\CG30339	Q8SXR4_DROME	RE54230p	Dmel\CG30339 BcDNA:RE54230 CG30339 Dmel_CG30339	intermembrane lipid transfer [GO:0120009]	late endosome [GO:0005770]	lipid transfer activity [GO:0120013];phosphatidylinositol bisphosphate binding [GO:1902936]	intermembrane lipid transfer [GO:0120009];late endosome [GO:0005770];lipid transfer activity [GO:0120013];phosphatidylinositol bisphosphate binding [GO:1902936]	GO:0005770;GO:0120009;GO:0120013;GO:1902936		Reference proteome	PF00650	IPR001251;IPR011074;IPR036273;IPR036865					FBgn0050339	23.9584	23.8385	23.7286	23.8858	23.8288	23.1627
Q9VWG4	Nose resistant-to-fluoxetine protein N-terminal domain-containing protein OS=Drosophila melanogaster OX=7227 GN=Dmel\CG14205 PE=4 SV=2	Q9VWG4	Dmel\CG14205	0	134.292	23	16	679	15	15	247.67	610.48	23	20	485	194	14	14	1	3.42473	0.00209375	-0.729233	3.42479	0.003	-0.729254	Dmel\CG14205	Q9VWG4_DROME	Nose resistant-to-fluoxetine protein N-terminal domain-containing protein	Dmel\CG14205 CG14205 Dmel_CG14205		membrane [GO:0016020]	acyltransferase activity, transferring groups other than amino-acyl groups [GO:0016747]	acyltransferase activity, transferring groups other than amino-acyl groups [GO:0016747];membrane [GO:0016020]	GO:0016020;GO:0016747		Acyltransferase;Membrane;Reference proteome;Signal;Transferase;Transmembrane;Transmembrane helix	PF01757;PF20146	IPR002656;IPR006621					FBgn0031034	25.0609	24.7389	25.2243	24.7543	24.8811	24.7286
M9PEA6	40S ribosomal protein S21 OS=Drosophila melanogaster OX=7227 GN=RpS21 PE=1 SV=1	M9PEA6	RpS21	0	105.777	72	16	798	16	16	175.77	1704.24	53	66	291	507	5	14	0	3.43775	0.00209524	0.327314	3.43784	0.00301639	0.327302	RpS21	M9PEA6_DROME	40S ribosomal protein S21	RpS21 Dmel\CG2986 l(2)03575 l(2)168/14 l(2)k16814 M(2)23B oho23 oho23B rpS21 S21 S21e CG2986 Dmel_CG2986	regulation of translation [GO:0006417];rRNA processing [GO:0006364];translation [GO:0006412]	cytosol [GO:0005829];ribonucleoprotein complex [GO:1990904];ribosome [GO:0005840];rough endoplasmic reticulum [GO:0005791]	structural constituent of ribosome [GO:0003735]	cytosol [GO:0005829];regulation of translation [GO:0006417];ribonucleoprotein complex [GO:1990904];ribosome [GO:0005840];rough endoplasmic reticulum [GO:0005791];rRNA processing [GO:0006364];structural constituent of ribosome [GO:0003735];translation [GO:0006412]	GO:0003735;GO:0005791;GO:0005829;GO:0005840;GO:0006364;GO:0006412;GO:0006417;GO:1990904	Eukaryotic ribosomal protein eS21 family	Cytoplasm;Developmental protein;Endoplasmic reticulum;Proteomics identification;Reference proteome;Ribonucleoprotein;Ribosomal protein;rRNA processing;Translation regulation	PF01249	IPR001931;IPR018279;IPR038579					FBgn0015521	25.0484	25.2353	25.0484	25.1871	25.3444	25.0894
Q9VW59	LD16419p OS=Drosophila melanogaster OX=7227 GN=RhoGDI PE=1 SV=1	Q9VW59	RhoGDI	0	92.156	49	18	413	18	18	119.71	425.65	46	35	256	157	12	10	0	3.41913	0.00212308	0.354595	3.4193	0.00301587	0.354603	RhoGDI	Q9VW59_DROME	LD16419p (RhoGDI, isoform A) (RhoGDI, isoform B)	RhoGDI Dmel\CG7823 CG7823 Dmel_CG7823	Rho protein signal transduction [GO:0007266]	cytosol [GO:0005829];membrane [GO:0016020]	Rho GDP-dissociation inhibitor activity [GO:0005094]	cytosol [GO:0005829];membrane [GO:0016020];Rho GDP-dissociation inhibitor activity [GO:0005094];Rho protein signal transduction [GO:0007266]	GO:0005094;GO:0005829;GO:0007266;GO:0016020	Rho GDI family	Cytoplasm;Proteomics identification;Reference proteome	PF02115	IPR000406;IPR014756;IPR024792					FBgn0036921	23.8288	23.9495	24.0443	24.0772	24.0609	24.2821
Q9VPE2	NADH dehydrogenase (Ubiquinone) 39 kDa subunit, isoform A OS=Drosophila melanogaster OX=7227 GN=ND-39 PE=1 SV=1	Q9VPE2	ND-39	0	220.605	47	30	1191	30	30	396.12	1712.49	35	47	705	486	18	28	0	3.41929	0.00213953	-0.722681	3.41909	0.00299213	-0.722634	ND-39	Q9VPE2_DROME	NADH dehydrogenase (Ubiquinone) 39 kDa subunit, isoform A (NADH dehydrogenase (Ubiquinone) 39 kDa subunit, isoform B) (TB01457p1)	ND-39 CG6020-RA Dmel\CG6020 dNDUFA9 GM13757p NDUFA9 Ndufa9 NUEM CG6020 Dmel_CG6020	mitochondrial respiratory chain complex I assembly [GO:0032981];ubiquinone-6 biosynthetic process [GO:1901006]	mitochondrial respiratory chain complex I [GO:0005747];mitochondrion [GO:0005739]	oxidoreductase activity [GO:0016491];protein-containing complex binding [GO:0044877]	mitochondrial respiratory chain complex I [GO:0005747];mitochondrial respiratory chain complex I assembly [GO:0032981];mitochondrion [GO:0005739];oxidoreductase activity [GO:0016491];protein-containing complex binding [GO:0044877];ubiquinone-6 biosynthetic process [GO:1901006]	GO:0005739;GO:0005747;GO:0016491;GO:0032981;GO:0044877;GO:1901006		Proteomics identification;Reference proteome	PF01370	IPR001509;IPR036291					FBgn0037001	25.4008	25.6865	25.1946	25.6486	25.6012	25.3101
Q59DY5	C-type lectin 37Db OS=Drosophila melanogaster OX=7227 GN=lectin-37Db PE=2 SV=1	Q59DY5	lectin-37Db	0	20.036	38	6	46	6	6	5.99	54.3	21	23	24	22	3	4	0	3.39535	0.00224242	0.821676	3.39523	0.0030229	0.821647	lectin-37Db	LEDL3_DROME	C-type lectin 37Db	lectin-37Db DL3 CG33533	calcium-dependent cell-cell adhesion via plasma membrane cell adhesion molecules [GO:0016339];encapsulation of foreign target [GO:0035010];melanization defense response [GO:0035006]	external side of plasma membrane [GO:0009897];extracellular region [GO:0005576]	carbohydrate binding [GO:0030246];galactose binding [GO:0005534];metal ion binding [GO:0046872]	calcium-dependent cell-cell adhesion via plasma membrane cell adhesion molecules [GO:0016339];carbohydrate binding [GO:0030246];encapsulation of foreign target [GO:0035010];external side of plasma membrane [GO:0009897];extracellular region [GO:0005576];galactose binding [GO:0005534];melanization defense response [GO:0035006];metal ion binding [GO:0046872]	GO:0005534;GO:0005576;GO:0009897;GO:0016339;GO:0030246;GO:0035006;GO:0035010;GO:0046872		Calcium;Disulfide bond;Glycoprotein;Hemagglutinin;Lectin;Metal-binding;Reference proteome;Secreted;Signal	PF00059	IPR001304;IPR016186;IPR016187		DEVELOPMENTAL STAGE: Detected in adults and larvae. {ECO:0000269|PubMed:16475980}.			FBgn0053533	21.4526	21.895	21.2707	21.5213	21.9171	22.2125
A4V303	T-complex protein 1 subunit gamma OS=Drosophila melanogaster OX=7227 GN=CCT3 PE=1 SV=1	A4V303	CCT3	0	96.344	37	25	302	25	25	110.3	71.7	36	19	269	33	22	10	0	3.39192	0.00225564	0.79886	3.39207	0.003	0.798878	CCT3	A4V303_DROME	T-complex protein 1 subunit gamma	CCT3 Cct-gamma cct-gamma Cct3 Cctg cctg CCTgamma Cctgamma cctgamma Dmel\CG8977 geneY Tcp-1-gamma Tcp-1gamma TCP1-gamma Tcp1-gamma TCPG_DROME vine Y CG8977 Dmel_CG8977		chaperonin-containing T-complex [GO:0005832]	ATP binding [GO:0005524];ATP hydrolysis activity [GO:0016887];ATP-dependent protein folding chaperone [GO:0140662];unfolded protein binding [GO:0051082]	ATP binding [GO:0005524];ATP hydrolysis activity [GO:0016887];ATP-dependent protein folding chaperone [GO:0140662];chaperonin-containing T-complex [GO:0005832];unfolded protein binding [GO:0051082]	GO:0005524;GO:0005832;GO:0016887;GO:0051082;GO:0140662	TCP-1 chaperonin family	ATP-binding;Chaperone;Hydrolase;Nucleotide-binding;Proteomics identification;Reference proteome	PF00118	IPR002194;IPR002423;IPR012719;IPR017998;IPR027409;IPR027410;IPR027413					FBgn0015019	21.7955	22.2214	21.9061	22.4425	22.3752	22.1111
A0A0C4DHE7	Glutamate dehydrogenase OS=Drosophila melanogaster OX=7227 GN=Gdh PE=1 SV=1	A0A0C4DHE7	Gdh	0	418.456	75	52	1891	3	3	492.76	3486.55	71	74	996	895	28	48	0	3.40504	0.00225954	-0.480002	3.40504	0.00303876	-0.480014	Gdh	A0A0C4DHE7_DROME	Glutamate dehydrogenase	Gdh DHE3 Dmel\CG5320 GDH gdh GLU-D GLUD Glud GLUD pre-mRNA CG5320 Dmel_CG5320	amino acid metabolic process [GO:0006520]		glutamate dehydrogenase (NAD+) activity [GO:0004352];glutamate dehydrogenase (NADP+) activity [GO:0004354];nucleotide binding [GO:0000166]	amino acid metabolic process [GO:0006520];glutamate dehydrogenase (NAD+) activity [GO:0004352];glutamate dehydrogenase (NADP+) activity [GO:0004354];nucleotide binding [GO:0000166]	GO:0000166;GO:0004352;GO:0004354;GO:0006520	Glu/Leu/Phe/Val dehydrogenases family	NAD;Nucleotide-binding;Oxidoreductase;Proteomics identification;Reference proteome	PF00208;PF02812	IPR006095;IPR006096;IPR006097;IPR014362;IPR033524;IPR033922;IPR036291;IPR046346					FBgn0001098	23.2229	23.4676	23.3239	23.3239	23.2125	23.0789
Q6IGP4	GEO11132p1 OS=Drosophila melanogaster OX=7227 GN=HDC05792 PE=2 SV=1	Q6IGP4	HDC05792	0	16.282	24	3	166	3	3	46.15	81.7	24	16	147	19	3	2	0	3.38614	0.00232836	1.48001	3.38622	0.00303759	1.48002	HDC05792	Q6IGP4_DROME	GEO11132p1 (HDC05792)	HDC05792 BP1079 Dmel\CG34054 CG34054 Dmel_CG34054 HDC05792							Reference proteome;Signal							FBgn0054054	20.002	19.668	20.3101	19.575	19.778	19.5413
Q9V3I0	EG:BACR42I17.2 protein OS=Drosophila melanogaster OX=7227 GN=EG:BACR42I17.2 PE=2 SV=1	Q9V3I0	EG:BACR42I17.2	0	165.338	48	17	724	17	17	190.9	1004.47	42	45	451	273	11	14	0	3.37769	0.00234074	-0.475827	3.37767	0.00304478	-0.475808	EG:BACR42I17.2	Q9V3I0_DROME	EG:BACR42I17.2 protein (LP14411p) (Uncharacterized protein, isoform A) (Uncharacterized protein, isoform B) (Uncharacterized protein, isoform C)	EG:BACR42I17.2 CG11378-RA Dmel\CG11378 CG11378 Dmel_CG11378							Reference proteome;Signal	PF07165	IPR009832					FBgn0040364	24.3101	24.275	24.7286	24.2679	24.4984	24.1719
Q9VCW3	Nuclear pore complex protein Nup133 OS=Drosophila melanogaster OX=7227 GN=Nup133 PE=2 SV=2	Q9VCW3	Nup133	0.005	4.559	2	2	19	2	2	8.98	2.41	2	1	18	1	2	1	0	3.36801	0.00235971	-1.7952	3.05665	0.00476923	-1.56814	Nup133	NU133_DROME	Nuclear pore complex protein Nup133 (133 kDa nucleoporin)	Nup133 CG6958	mRNA export from nucleus [GO:0006406];poly(A)+ mRNA export from nucleus [GO:0016973];protein import into nucleus [GO:0006606];transcription-dependent tethering of RNA polymerase II gene DNA at nuclear periphery [GO:0000972]	nuclear pore outer ring [GO:0031080]	structural constituent of nuclear pore [GO:0017056]	mRNA export from nucleus [GO:0006406];nuclear pore outer ring [GO:0031080];poly(A)+ mRNA export from nucleus [GO:0016973];protein import into nucleus [GO:0006606];structural constituent of nuclear pore [GO:0017056];transcription-dependent tethering of RNA polymerase II gene DNA at nuclear periphery [GO:0000972]	GO:0000972;GO:0006406;GO:0006606;GO:0016973;GO:0017056;GO:0031080	Nucleoporin Nup133 family	mRNA transport;Nuclear pore complex;Nucleus;Protein transport;Reference proteome;Translocation;Transport	PF03177;PF08801	IPR007187;IPR014908;IPR015943;IPR037624					FBgn0039004	20.0156	20.5356	19.6886	19.6417	19.8207	18.68
E1JHT6	Reticulon-like protein OS=Drosophila melanogaster OX=7227 GN=Rtnl1 PE=1 SV=1	E1JHT6;Q7KTP4	Rtnl1	0	222.216	31	24	1376	2	3	411.74	1742.32	31	29	875	501	19	22	20	3.36998	0.00237681	-0.402274	3.37026	0.00298551	-0.402285	Rtnl1	E1JHT6_DROME;Q7KTP4_DROME	Reticulon-like protein	Rtnl1 142893_at CG18623 CG8895 Dmel\CG33113 G9 Retl1 Rtn1 Rtnl-1 RTNL1 rtnl1 CG33113 Dmel_CG33113	endoplasmic reticulum organization [GO:0007029];endoplasmic reticulum tubular network membrane organization [GO:1990809]	axon [GO:0030424];axonal growth cone [GO:0044295];cytoplasm [GO:0005737];cytosol [GO:0005829];endomembrane system [GO:0012505];endoplasmic reticulum [GO:0005783];endoplasmic reticulum membrane [GO:0005789];fusome [GO:0045169];smooth endoplasmic reticulum [GO:0005790]		axon [GO:0030424];axonal growth cone [GO:0044295];cytoplasm [GO:0005737];cytosol [GO:0005829];endomembrane system [GO:0012505];endoplasmic reticulum [GO:0005783];endoplasmic reticulum membrane [GO:0005789];endoplasmic reticulum organization [GO:0007029];endoplasmic reticulum tubular network membrane organization [GO:1990809];fusome [GO:0045169];smooth endoplasmic reticulum [GO:0005790]	GO:0005737;GO:0005783;GO:0005789;GO:0005790;GO:0005829;GO:0007029;GO:0012505;GO:0030424;GO:0044295;GO:0045169;GO:1990809		Endoplasmic reticulum;Membrane;Proteomics identification;Reference proteome;Transmembrane;Transmembrane helix	PF02453	IPR003388;IPR046964					FBgn0053113	25.6348	25.6918	25.5783	25.8215	25.7103	25.6096
M9PBZ9	eIF-4F 25 kDa subunit OS=Drosophila melanogaster OX=7227 GN=eIF4E1 PE=1 SV=1	M9PBZ9	eIF4E1	0	36.333	32	6	181	6	6	63.13	181.94	24	32	112	69	4	6	0	3.37156	0.00239416	-0.849088	3.37165	0.00302941	-0.849087	eIF4E1	M9PBZ9_DROME	eIF-4F 25 kDa subunit	eIF4E1 0260/09 0587/11 0589/11 0919/12 1004/13 2 7238 CBP CT13384 CT39424 CT39426 D-eIF4E dEif-4e deIF-4E dEif4e deIF4E Dmel\CG4035 eIF 4E eIF-4E eIF-4e eif-4E eif-4e eIF-4E1 eIF-4E2 eIF-4EII EIF4E Eif4E Eif4e eIF4E eIF4e eiF4E eif4e eIF4E-1 eIF4E-1/2 eIF4E-2 eIF4EI eIF4F elF4E IF4E l(3)07238 l(3)67Af l(3)S025007 l(3)S026009 l(3)S058711 l(3)S091912 CG4035 Dmel_CG4035		cytoplasm [GO:0005737]	RNA 7-methylguanosine cap binding [GO:0000340];translation initiation factor activity [GO:0003743]	cytoplasm [GO:0005737];RNA 7-methylguanosine cap binding [GO:0000340];translation initiation factor activity [GO:0003743]	GO:0000340;GO:0003743;GO:0005737	Eukaryotic initiation factor 4E family	Initiation factor;Protein biosynthesis;Proteomics identification;Reference proteome;RNA-binding	PF01652	IPR001040;IPR019770;IPR023398					FBgn0015218	22.0559	21.4324	22.155	21.7182	21.5213	21.5869
O76742	CG5915 protein OS=Drosophila melanogaster OX=7227 GN=Rab7 PE=1 SV=1	O76742	Rab7	0	47.123	34	11	283	9	9	85.07	309.91	29	29	177	106	7	8	0	3.36485	0.0024	-0.365455	3.36451	0.00310791	-0.36545	Rab7	O76742_DROME	CG5915 protein (CG5915-PA) (GH03685p) (MIP21169p) (Rab7 protein) (Rab7, isoform A) (Rab7, isoform B) (Rab7, isoform C) (Small ras-like GTPase) (Small ras-like GTPase RAB7)	Rab7 AAF56218 Dm Rab7 Dmel\CG5915 DmRab7 DRAB7 DRab7 Drab7 dRab7 drab7 O76742 Rab-7 Rab-r7 RAB7 rab7 Rab7A CG5915 Dmel_CG5915	border follicle cell migration [GO:0007298];clathrin-dependent endocytosis involved in vitellogenesis [GO:0061883];dsRNA transport [GO:0033227];endocytosis [GO:0006897];endosomal transport [GO:0016197];endosomal vesicle fusion [GO:0034058];endosome to lysosome transport [GO:0008333];endosome to lysosome transport via multivesicular body sorting pathway [GO:0032510];exosomal secretion [GO:1990182]…	cell cortex [GO:0005938];late endosome [GO:0005770];late endosome membrane [GO:0031902];lysosome [GO:0005764];neuronal cell body [GO:0043025];phagocytic vesicle [GO:0045335];plasma membrane [GO:0005886];synapse [GO:0045202];vesicle [GO:0031982]	GTP binding [GO:0005525];GTPase activity [GO:0003924];protein-containing complex binding [GO:0044877]	border follicle cell migration [GO:0007298];cell cortex [GO:0005938];clathrin-dependent endocytosis involved in vitellogenesis [GO:0061883];dsRNA transport [GO:0033227];endocytosis [GO:0006897];endosomal transport [GO:0016197];endosomal vesicle fusion [GO:0034058];endosome to lysosome transport [GO:0008333];endosome to lysosome transport via multivesicular body sorting pathway [GO:0032510];exosom…	GO:0003924;GO:0005525;GO:0005764;GO:0005770;GO:0005886;GO:0005938;GO:0006897;GO:0007298;GO:0008333;GO:0016192;GO:0016197;GO:0031902;GO:0031982;GO:0032482;GO:0032510;GO:0033227;GO:0034058;GO:0043025;GO:0044877;GO:0045202;GO:0045335;GO:0046718;GO:0048190;GO:0061883;GO:0090385;GO:1990182;GO:2001137		Proteomics identification;Reference proteome	PF00071	IPR001806;IPR005225;IPR027417					FBgn0015795	23.0325	22.9933	22.8727	22.7098	22.7796	23.0789
Q7K1W4	Epoxide hydrolase OS=Drosophila melanogaster OX=7227 GN=Jheh3 PE=2 SV=1	Q7K1W4	Jheh3	0	288.397	63	44	2183	42	42	652.86	3305.14	43	57	1149	1034	23	38	0	3.37381	0.00241176	0.527502	3.37387	0.00302222	0.527489	Jheh3	Q7K1W4_DROME	Epoxide hydrolase (EC 3.3.2.9)	Jheh3 Dmel\CG15106 CG15106 Dmel_CG15106	aromatic compound catabolic process [GO:0019439];epoxide metabolic process [GO:0097176];juvenile hormone catabolic process [GO:0006719]	endoplasmic reticulum membrane [GO:0005789]	cis-stilbene-oxide hydrolase activity [GO:0033961];epoxide hydrolase activity [GO:0004301];juvenile hormone epoxide hydrolase activity [GO:0008096];serine hydrolase activity [GO:0017171]	aromatic compound catabolic process [GO:0019439];cis-stilbene-oxide hydrolase activity [GO:0033961];endoplasmic reticulum membrane [GO:0005789];epoxide hydrolase activity [GO:0004301];epoxide metabolic process [GO:0097176];juvenile hormone catabolic process [GO:0006719];juvenile hormone epoxide hydrolase activity [GO:0008096];serine hydrolase activity [GO:0017171]	GO:0004301;GO:0005789;GO:0006719;GO:0008096;GO:0017171;GO:0019439;GO:0033961;GO:0097176	Peptidase S33 family	Aromatic hydrocarbons catabolism;Endoplasmic reticulum;Hydrolase;Membrane;Reference proteome	PF06441	IPR000639;IPR010497;IPR016292;IPR029058					FBgn0034406	26.4409	26.4877	26.3679	26.4692	26.4473	26.5448
M9PHR2	Upheld, isoform O OS=Drosophila melanogaster OX=7227 GN=up PE=1 SV=1	M9PHR2;M9PHJ0;P19351;M9PJM6;E1JJP0;X2JBP9	up	0	372.768	49	46	2450	2	4	804.57	2725.64	45	46	1704	746	36	39	37	3.35717	0.00243972	-0.950852	3.3572	0.00311429	-0.950867	up	E1JJP0_DROME;M9PHJ0_DROME;M9PHR2_DROME;M9PJM6_DROME;TNNT_DROME;X2JBP9_DROME	Upheld, isoform H"";""Upheld, isoform O"";""Upheld, isoform P"";""Upheld, isoform Q (Upheld, isoform R) (Upheld, isoform S)"";""Upheld, isoform T"";Troponin T, skeletal muscle (Protein intended thorax) (Protein upheld)	up BcDNA:LD08591 cTNT Dmel\CG7107 DmTpnT dro TnT int Tn-T TNT TnT tnT TpnT upheld2 wupB CG7107 Dmel_CG7107;up int CG7107	intracellular calcium ion homeostasis [GO:0006874];mesoderm development [GO:0007498];mitochondrion organization [GO:0007005];muscle cell cellular homeostasis [GO:0046716];muscle contraction [GO:0006936];muscle organ morphogenesis [GO:0048644];muscle thin filament assembly [GO:0071689];myofibril assembly [GO:0030239];regulation of cardiac muscle contraction by calcium ion signaling [GO:0010882];re…	striated muscle thin filament [GO:0005865];troponin complex [GO:0005861]	calcium ion binding [GO:0005509];tropomyosin binding [GO:0005523]	calcium ion binding [GO:0005509];intracellular calcium ion homeostasis [GO:0006874];mesoderm development [GO:0007498];mitochondrion organization [GO:0007005];muscle cell cellular homeostasis [GO:0046716];muscle contraction [GO:0006936];muscle organ morphogenesis [GO:0048644];muscle thin filament assembly [GO:0071689];myofibril assembly [GO:0030239];regulation of cardiac muscle contraction by calc…	GO:0005509;GO:0005523;GO:0005861;GO:0005865;GO:0006874;GO:0006936;GO:0006937;GO:0007005;GO:0007498;GO:0010882;GO:0030239;GO:0045214;GO:0046716;GO:0048644;GO:0071689	Troponin T family	Alternative splicing;Muscle protein;Proteomics identification;Reference proteome	PF00992	IPR001978;IPR027707;IPR038077		DEVELOPMENTAL STAGE: Isoform 2 is expressed only in larvae.	TISSUE SPECIFICITY: Isoform 3 is expressed in the hypoderm. Isoform 8 is expressed in the dorsal vessel. Isoform 6 is expressed in adult TDT muscle and isoform 9 in adult IFM, flight and jump muscles. {ECO:0000269|PubMed:2124273}.		FBgn0004169	27.0711	26.2372	26.6865	26.4234	26.0691	25.9157
Q0E8X7	Reduction of Rh1, isoform A OS=Drosophila melanogaster OX=7227 GN=roh PE=1 SV=1	Q0E8X7	roh	0	90.239	78	14	642	13	14	226.29	735.21	73	78	347	295	7	14	0	3.34404	0.00247887	-0.35235	3.34368	0.0031773	-0.352349	roh	Q0E8X7_DROME	Reduction of Rh1, isoform A (Reduction of Rh1, isoform B)	roh anon-SAGE:Wang-079 CG3487 Dmel\CG30415 CG30415 Dmel_CG30415	rhodopsin biosynthetic process [GO:0016063]	membrane [GO:0016020]		membrane [GO:0016020];rhodopsin biosynthetic process [GO:0016063]	GO:0016020;GO:0016063		Membrane;Proteomics identification;Reference proteome;Transmembrane;Transmembrane helix							FBgn0250838	25.1135	25.0772	24.945	25.3239	25.1795	25.1174
Q8IA42	N-acetylgalactosaminyltransferase 4 OS=Drosophila melanogaster OX=7227 GN=Pgant4 PE=1 SV=3	Q8IA42	Pgant4	0	152.301	39	23	664	22	22	241.02	663.1	39	29	459	205	21	16	1	3.33574	0.00248951	-1.84938	3.33575	0.00315493	-1.84938	Pgant4	GALT4_DROME	N-acetylgalactosaminyltransferase 4 (EC 2.4.1.41) (Protein-UDP acetylgalactosaminyltransferase 4) (UDP-GalNAc:polypeptide N-acetylgalactosaminyltransferase 4) (pp-GaNTase 4)	Pgant4 CG31956	oligosaccharide biosynthetic process [GO:0009312];positive regulation of secretion [GO:0051047];protein O-linked glycosylation [GO:0006493];secretory granule organization [GO:0033363]	Golgi apparatus [GO:0005794];Golgi membrane [GO:0000139];Golgi stack [GO:0005795]	carbohydrate binding [GO:0030246];metal ion binding [GO:0046872];polypeptide N-acetylgalactosaminyltransferase activity [GO:0004653]	carbohydrate binding [GO:0030246];Golgi apparatus [GO:0005794];Golgi membrane [GO:0000139];Golgi stack [GO:0005795];metal ion binding [GO:0046872];oligosaccharide biosynthetic process [GO:0009312];polypeptide N-acetylgalactosaminyltransferase activity [GO:0004653];positive regulation of secretion [GO:0051047];protein O-linked glycosylation [GO:0006493];secretory granule organization [GO:0033363]	GO:0000139;GO:0004653;GO:0005794;GO:0005795;GO:0006493;GO:0009312;GO:0030246;GO:0033363;GO:0046872;GO:0051047	Glycosyltransferase 2 family, GalNAc-T subfamily	Disulfide bond;Glycoprotein;Glycosyltransferase;Golgi apparatus;Lectin;Manganese;Membrane;Metal-binding;Reference proteome;Signal-anchor;Transferase;Transmembrane;Transmembrane helix	PF00535;PF00652	IPR000772;IPR001173;IPR029044;IPR035992;IPR045885	UPA00378	DEVELOPMENTAL STAGE: Expressed both maternally and zygotically. Expressed during embryonic, larval, pupal and adult stages. Weakly expressed during early embryonic stages but displays a dramatic increase at 12-24 hours of embryonic development. Continues to be in adult but displays much lower levels in the female adult as compared with the male. {ECO:0000269|PubMed:12829714, ECO:0000269|PubMed:16…	TISSUE SPECIFICITY: Expressed in developing oocytes and egg chambers. During embryonic stages 9-11, expressed in the primordium of the foregut, midgut and hindgut. During embryonic stages 12-13, shows specific expression in the proventriculus that continues until the end of embryogenesis. In third instar larvae, ubiquitously expressed in wing, eye-antennal, leg and haltere imaginal disks. {ECO:00…	PATHWAY: Protein modification;protein glycosylation. {ECO:0000305|PubMed:12829714}.	FBgn0051956	24.3376	24.5463	24.4234	24.4362	24.4488	24.4676
Q9VDL4	LP04613p OS=Drosophila melanogaster OX=7227 GN=Dmel\CG10877 PE=1 SV=1	Q9VDL4	Dmel\CG10877	0	67.635	37	13	170	13	13	40.59	185.51	29	17	116	54	11	6	0	3.29406	0.00252632	1.10967	3.29395	0.00317881	1.10966	Dmel\CG10877	Q9VDL4_DROME	LP04613p	Dmel\CG10877 CG10877 Dmel_CG10877			succinate-hydroxymethylglutarate CoA-transferase activity [GO:0047369]	succinate-hydroxymethylglutarate CoA-transferase activity [GO:0047369]	GO:0047369	CoA-transferase III family	Proteomics identification;Reference proteome;Transferase	PF02515	IPR003673;IPR023606					FBgn0038804	20.85	20.7796	20.417	21.2821	21.3266	21.4775
Q7K0F7	Carbonyl reductase, isoform A OS=Drosophila melanogaster OX=7227 GN=Dmel\CG11200 PE=1 SV=1	Q7K0F7	Dmel\CG11200	0	56.057	42	12	107	12	12	36.96	44.42	42	22	91	16	11	7	0	3.28882	0.00253595	-2.09729	3.28883	0.00323684	-2.09727	Dmel\CG11200	Q7K0F7_DROME	Carbonyl reductase, isoform A (Carbonyl reductase, isoform B (EC 1.1.1.300)) (Carbonyl reductase, isoform C) (GH19857p)	Dmel\CG11200 CG11200 Dmel_CG11200		endomembrane system [GO:0012505]	NADP-retinol dehydrogenase activity [GO:0052650]	endomembrane system [GO:0012505];NADP-retinol dehydrogenase activity [GO:0052650]	GO:0012505;GO:0052650	Short-chain dehydrogenases/reductases (SDR) family	Oxidoreductase;Proteomics identification;Reference proteome;Signal	PF00106	IPR002347;IPR036291					FBgn0034500	22.0559	22.1581	22.2302	21.9098	21.7389	19.7731
Q9VC06	LD37516p OS=Drosophila melanogaster OX=7227 GN=Dmel\CG11771 PE=1 SV=1	Q9VC06	Dmel\CG11771	0	54.031	20	14	199	14	14	73.52	53.58	20	5	178	21	14	4	0	3.29437	0.00254305	-0.9013	3.29445	0.0032	-0.901293	Dmel\CG11771	Q9VC06_DROME	LD37516p (SD01727p)	Dmel\CG11771 anon-EST:Posey100 CG11771 Dmel_CG11771			hydrolase activity [GO:0016787];metal ion binding [GO:0046872]	hydrolase activity [GO:0016787];metal ion binding [GO:0046872]	GO:0016787;GO:0046872	Peptidase M3 family	Acetylation;Hydrolase;Metal-binding;Metalloprotease;Protease;Proteomics identification;Reference proteome;Zinc	PF01432	IPR001567;IPR024077;IPR024079;IPR034005;IPR045090					FBgn0039252	21.8876	21.3266	21.7836	21.6497	21.4874	21.2535
A1Z843	Nodal modulator 3 OS=Drosophila melanogaster OX=7227 GN=Dmel\CG1371 PE=1 SV=1	A1Z843	Dmel\CG1371	0	144.619	29	33	601	33	33	234.35	318.2	28	15	485	116	28	17	0	3.32082	0.00255556	0.360243	3.32102	0.00316084	0.36027	Dmel\CG1371	A1Z843_DROME	Nodal modulator 3	Dmel\CG1371 CG1371 Dmel_CG1371		endomembrane system [GO:0012505];endoplasmic reticulum membrane [GO:0005789]	carbohydrate binding [GO:0030246]	carbohydrate binding [GO:0030246];endomembrane system [GO:0012505];endoplasmic reticulum membrane [GO:0005789]	GO:0005789;GO:0012505;GO:0030246		Proteomics identification;Reference proteome;Signal	PF13620	IPR013783;IPR013784					FBgn0033482	23.6649	23.5285	23.867	23.7077	23.654	23.6209
Q9VMY1	Probable 39S ribosomal protein L24, mitochondrial OS=Drosophila melanogaster OX=7227 GN=mRpL24 PE=2 SV=1	Q9VMY1	mRpL24	0.001	5.788	6	2	9	2	2	2.18	NaN	6	NaN	9	NaN	2	NaN	0	3.3048	0.00256	-1.03858	1.77624	0.0321421	-0.798364	mRpL24	RM24_DROME	Probable 39S ribosomal protein L24, mitochondrial (L24mt) (MRP-L24)	mRpL24 CG8849	mitochondrial translation [GO:0032543];translation [GO:0006412]	mitochondrial large ribosomal subunit [GO:0005762];mitochondrion [GO:0005739]	RNA binding [GO:0003723];structural constituent of ribosome [GO:0003735]	mitochondrial large ribosomal subunit [GO:0005762];mitochondrial translation [GO:0032543];mitochondrion [GO:0005739];RNA binding [GO:0003723];structural constituent of ribosome [GO:0003735];translation [GO:0006412]	GO:0003723;GO:0003735;GO:0005739;GO:0005762;GO:0006412;GO:0032543	Universal ribosomal protein uL24 family	Mitochondrion;Reference proteome;Ribonucleoprotein;Ribosomal protein;Transit peptide	PF00467;PF17136	IPR003256;IPR005824;IPR005825;IPR008991;IPR014722;IPR041988					FBgn0031651	17.3056	17.8113	17.9785	17.4972	18.0535	17.1977
Q9VK82	Organic anion transporting polypeptide 33Eb OS=Drosophila melanogaster OX=7227 GN=Oatp33Eb PE=2 SV=2	Q9VK82	Oatp33Eb	0	12.849	5	3	59	3	3	20.39	5.11	5	1	52	7	3	1	0	3.30704	0.00257718	-2.63074	3.30705	0.00318919	-2.63073	Oatp33Eb	Q9VK82_DROME	Organic anion transporting polypeptide 33Eb (RE09129p)	Oatp33Eb Dmel\CG6417 oatp 33Eb CG6417 Dmel_CG6417	organic substance transport [GO:0071702];sodium-independent organic anion transport [GO:0043252]	lateral plasma membrane [GO:0016328];plasma membrane [GO:0005886]	active transmembrane transporter activity [GO:0022804];sodium-independent organic anion transmembrane transporter activity [GO:0015347];transmembrane transporter activity [GO:0022857]	active transmembrane transporter activity [GO:0022804];lateral plasma membrane [GO:0016328];organic substance transport [GO:0071702];plasma membrane [GO:0005886];sodium-independent organic anion transmembrane transporter activity [GO:0015347];sodium-independent organic anion transport [GO:0043252];transmembrane transporter activity [GO:0022857]	GO:0005886;GO:0015347;GO:0016328;GO:0022804;GO:0022857;GO:0043252;GO:0071702	Organo anion transporter (TC 2.A.60) family	Membrane;Reference proteome;Transmembrane;Transmembrane helix	PF03137	IPR002350;IPR004156;IPR036259					FBgn0032435	19.2232	19.1581	18.9054	19.1728	19.5787	16.5417
Q7K3B7	2-hydroxyacyl-CoA lyase OS=Drosophila melanogaster OX=7227 GN=Hacl PE=1 SV=1	Q7K3B7	Hacl	0	161.45	49	25	754	25	25	239.2	861.7	46	26	475	279	18	16	0	3.31114	0.00258503	0.636804	3.31131	0.00315068	0.636832	Hacl	Q7K3B7_DROME	2-hydroxyacyl-CoA lyase (EC 4.1.-.-) (LD40177p)	Hacl anon-WO0118547.196 Dmel\CG11208 CG11208 Dmel_CG11208	fatty acid alpha-oxidation [GO:0001561]	peroxisome [GO:0005777]	2-hydroxy-3-methylhexadecanoyl-CoA lyase activity [GO:0106360];magnesium ion binding [GO:0000287];thiamine pyrophosphate binding [GO:0030976]	2-hydroxy-3-methylhexadecanoyl-CoA lyase activity [GO:0106360];fatty acid alpha-oxidation [GO:0001561];magnesium ion binding [GO:0000287];peroxisome [GO:0005777];thiamine pyrophosphate binding [GO:0030976]	GO:0000287;GO:0001561;GO:0005777;GO:0030976;GO:0106360	TPP enzyme family	Lyase;Proteomics identification;Reference proteome;Thiamine pyrophosphate	PF00205;PF02775;PF02776	IPR011766;IPR012000;IPR012001;IPR029035;IPR029061;IPR045025					FBgn0034488	24.1871	23.6209	24.3101	23.7492	23.7695	23.7796
Q9VMG1	RE52038p OS=Drosophila melanogaster OX=7227 GN=Ugt37B1 PE=2 SV=2	Q9VMG1	Ugt37B1	0	19.529	9	5	40	3	3	0.2	113.76	3	6	1	39	1	4	0	3.31372	0.0025931	1.01434	3.31381	0.00313889	1.01437	Ugt37B1	Q9VMG1_DROME	RE52038p (UDP-glycosyltransferase family 37 member B1)	Ugt37B1 AC 005285A Dmel\CG9481 DmeUgt37b1 UGT37B1 Ugt37b1 CG9481 Dmel_CG9481		membrane [GO:0016020]	UDP-glycosyltransferase activity [GO:0008194]	membrane [GO:0016020];UDP-glycosyltransferase activity [GO:0008194]	GO:0008194;GO:0016020		Glycosyltransferase;Membrane;Reference proteome;Transferase;Transmembrane;Transmembrane helix	PF00201	IPR002213					FBgn0026755	19.9882	20.8113	20.2066	20.7389	21.002	21.0292
Q9VK84	Solute carrier organic anion transporter family member OS=Drosophila melanogaster OX=7227 GN=Oatp33Ea PE=2 SV=3	Q9VK84	Oatp33Ea	0	36.218	9	5	239	5	5	111.75	194.92	9	7	180	59	5	4	0	3.30944	0.00259459	-0.864683	3.30948	0.00318367	-0.864669	Oatp33Ea	Q9VK84_DROME	Solute carrier organic anion transporter family member	Oatp33Ea Dmel\CG5427 oatp 33Ea Oatp33Ea-RA CG5427 Dmel_CG5427	monoatomic ion transport [GO:0006811];organic substance transport [GO:0071702];sodium-independent organic anion transport [GO:0043252]	intracellular organelle [GO:0043229];plasma membrane [GO:0005886]	active transmembrane transporter activity [GO:0022804];sodium-independent organic anion transmembrane transporter activity [GO:0015347];transmembrane transporter activity [GO:0022857]	active transmembrane transporter activity [GO:0022804];intracellular organelle [GO:0043229];monoatomic ion transport [GO:0006811];organic substance transport [GO:0071702];plasma membrane [GO:0005886];sodium-independent organic anion transmembrane transporter activity [GO:0015347];sodium-independent organic anion transport [GO:0043252];transmembrane transporter activity [GO:0022857]	GO:0005886;GO:0006811;GO:0015347;GO:0022804;GO:0022857;GO:0043229;GO:0043252;GO:0071702	Organo anion transporter (TC 2.A.60) family	Ion transport;Membrane;Reference proteome;Transmembrane;Transmembrane helix;Transport	PF03137	IPR002350;IPR004156;IPR036259					FBgn0032433	22.0918	22.7286	22.0359	22.7265	22.6929	22.502
Q9VIX4	Acyl-coenzyme A oxidase OS=Drosophila melanogaster OX=7227 GN=Dmel\CG17544 PE=1 SV=2	Q9VIX4	Dmel\CG17544	0	254.975	55	44	997	42	42	282.9	1230.26	44	39	643	354	27	33	0	3.31247	0.00260274	0.553716	3.31253	0.00311724	0.553715	Dmel\CG17544	Q9VIX4_DROME	Acyl-coenzyme A oxidase	Dmel\CG17544 CG17544-RA CG17544 Dmel_CG17544	biosynthetic process [GO:0009058];fatty acid beta-oxidation [GO:0006635];fatty acid beta-oxidation using acyl-CoA oxidase [GO:0033540];lipid homeostasis [GO:0055088]	peroxisome [GO:0005777]	acyl-CoA oxidase activity [GO:0003997];FAD binding [GO:0071949];fatty acid binding [GO:0005504];flavin adenine dinucleotide binding [GO:0050660];pristanoyl-CoA oxidase activity [GO:0016402]	acyl-CoA oxidase activity [GO:0003997];biosynthetic process [GO:0009058];FAD binding [GO:0071949];fatty acid beta-oxidation [GO:0006635];fatty acid beta-oxidation using acyl-CoA oxidase [GO:0033540];fatty acid binding [GO:0005504];flavin adenine dinucleotide binding [GO:0050660];lipid homeostasis [GO:0055088];peroxisome [GO:0005777];pristanoyl-CoA oxidase activity [GO:0016402]	GO:0003997;GO:0005504;GO:0005777;GO:0006635;GO:0009058;GO:0016402;GO:0033540;GO:0050660;GO:0055088;GO:0071949	Acyl-CoA oxidase family	FAD;Flavoprotein;Oxidoreductase;Proteomics identification;Reference proteome	PF00441;PF01756;PF02770	IPR002655;IPR006091;IPR009075;IPR009100;IPR012258;IPR034171;IPR036250;IPR046373					FBgn0032775	24.3645	24.7492	24.5983	24.8433	24.8044	24.6375
Q9VJ60	GM16226p OS=Drosophila melanogaster OX=7227 GN=Dmel\CG10343 PE=1 SV=1	Q9VJ60	Dmel\CG10343	0.002	5.373	7	2	40	2	2	22.11	4.24	7	4	38	2	2	1	0	3.27459	0.00262338	0.900112	3.27476	0.00337255	0.900117	Dmel\CG10343	Q9VJ60_DROME	GM16226p	Dmel\CG10343 anon-WO0118547.123 CG10343 Dmel_CG10343							Proteomics identification;Reference proteome	PF05773	IPR006575;IPR016135;IPR042770					FBgn0032703	18.6382	19.5069	19.4334	19.6523	19.5676	19.8832
Q9V4E0	Complex I-49kD OS=Drosophila melanogaster OX=7227 GN=ND-49 PE=1 SV=2	Q9V4E0	ND-49	0	104.991	41	22	456	22	22	103.37	836.01	25	35	212	244	10	18	0	3.25057	0.00266667	0.284526	3.25001	0.0035871	0.284523	ND-49	Q9V4E0_DROME	Complex I-49kD (NADH-ubiquinone oxidoreductase 49 kDa subunit)	ND-49 CG 1970 CG1970-RA Dmel\CG1970 Ndufs2 NUCM CG1970 Dmel_CG1970	mitochondrial electron transport, NADH to ubiquinone [GO:0006120]	mitochondrial respiratory chain complex I [GO:0005747];mitochondrion [GO:0005739]	NAD binding [GO:0051287];NADH dehydrogenase (ubiquinone) activity [GO:0008137];quinone binding [GO:0048038]	mitochondrial electron transport, NADH to ubiquinone [GO:0006120];mitochondrial respiratory chain complex I [GO:0005747];mitochondrion [GO:0005739];NAD binding [GO:0051287];NADH dehydrogenase (ubiquinone) activity [GO:0008137];quinone binding [GO:0048038]	GO:0005739;GO:0005747;GO:0006120;GO:0008137;GO:0048038;GO:0051287	Complex I 49 kDa subunit family	NAD;Oxidoreductase;Proteomics identification;Reference proteome;Translocase;Transport	PF00346	IPR001135;IPR014029;IPR022885;IPR029014					FBgn0039909	24.1795	24.2535	24.239	24.1565	24.1795	24.0772
M9MRJ4	Muscle-specific protein 300 kDa, isoform G OS=Drosophila melanogaster OX=7227 GN=Msp300 PE=1 SV=1	M9MRJ4;M9MSG3	Msp300	0	95.068	6	24	271	0	2	68.26	79.05	5	3	243	28	23	6	0	3.25864	0.00268387	1.72841	3.25865	0.00353247	1.72842	Msp300	M9MRJ4_DROME;M9MSG3_DROME	Muscle-specific protein 300 kDa, isoform G"";Muscle-specific protein 300 kDa, isoform E	Msp300 Bbbf1 BBF-1 BcDNA:AT10293 BcDNA:GH02446 BcDNA:GH18470 BcDNA:LP10936 CG14035 CG18251 CG18252 CG31649 CG31916 CG33549 CG33715 Dmel\CG42768 dNesp1 jf22 l(2)25Ch l(2)jf22 MSP-300 Msp-300 msp-300 MSP300 msp300 Spec25CD CG42768 Dmel_CG42768	actin filament organization [GO:0007015];cell migration [GO:0016477];cytoplasmic transport, nurse cell to oocyte [GO:0007303];endoplasmic reticulum localization [GO:0051643];female germline ring canal stabilization [GO:0008335];flight [GO:0060361];larval visceral muscle development [GO:0007523];locomotion [GO:0040011];mesoderm development [GO:0007498];microtubule anchoring [GO:0034453];mitochondr…	cytoplasm [GO:0005737];cytosol [GO:0005829];meiotic nuclear membrane microtubule tethering complex [GO:0034993];nuclear envelope [GO:0005635];nuclear outer membrane [GO:0005640];perinuclear region of cytoplasm [GO:0048471];Z disc [GO:0030018]	actin binding [GO:0003779];protein kinase binding [GO:0019901]	actin binding [GO:0003779];actin filament organization [GO:0007015];cell migration [GO:0016477];cytoplasm [GO:0005737];cytoplasmic transport, nurse cell to oocyte [GO:0007303];cytosol [GO:0005829];endoplasmic reticulum localization [GO:0051643];female germline ring canal stabilization [GO:0008335];flight [GO:0060361];larval visceral muscle development [GO:0007523];locomotion [GO:0040011];meiotic …	GO:0003779;GO:0005635;GO:0005640;GO:0005737;GO:0005829;GO:0006997;GO:0007015;GO:0007097;GO:0007303;GO:0007498;GO:0007523;GO:0007525;GO:0008335;GO:0016477;GO:0019901;GO:0030018;GO:0034453;GO:0034993;GO:0040011;GO:0048471;GO:0051643;GO:0051646;GO:0051647;GO:0060361	Nesprin family	Coiled coil;Membrane;Nucleus;Proteomics identification;Reference proteome;Transmembrane;Transmembrane helix	PF10541	IPR012315;IPR018159					FBgn0261836	18.0426	18.0156	17.2877	18.3321	18.2232	19.2604
X2J5G6	Ribosomal protein L7, isoform B OS=Drosophila melanogaster OX=7227 GN=RpL7 PE=3 SV=1	X2J5G6	RpL7	0	239.346	59	36	1990	36	36	634.94	3331.3	59	58	1063	927	21	31	0	3.23599	0.0027	-0.417777	3.23589	0.003475	-0.417767	RpL7	X2J5G6_DROME	Ribosomal protein L7, isoform B	RpL7 BEST:GH04411 Dmel\CG4897 L30 L7 Rp L7 RPL7 rpL7 rpl7 CG4897 Dmel_CG4897	maturation of LSU-rRNA from tricistronic rRNA transcript (SSU-rRNA, 5.8S rRNA, LSU-rRNA) [GO:0000463]	cytosolic large ribosomal subunit [GO:0022625]	structural constituent of ribosome [GO:0003735]	cytosolic large ribosomal subunit [GO:0022625];maturation of LSU-rRNA from tricistronic rRNA transcript (SSU-rRNA, 5.8S rRNA, LSU-rRNA) [GO:0000463];structural constituent of ribosome [GO:0003735]	GO:0000463;GO:0003735;GO:0022625	Universal ribosomal protein uL30 family	Coiled coil;Reference proteome;Ribonucleoprotein;Ribosomal protein	PF00327;PF08079	IPR005998;IPR012988;IPR016082;IPR018038;IPR035808;IPR036919;IPR039699					FBgn0005593	26.8019	27.0401	26.8623	26.8019	26.7771	26.4754
O44081	H/ACA ribonucleoprotein complex subunit 4 OS=Drosophila melanogaster OX=7227 GN=Nop60B PE=1 SV=1	O44081;A0A0B4K8B2	Nop60B	0	106.862	38	18	413	9	18	111.82	273.98	38	24	309	104	17	11	0	3.23658	0.00271698	-0.518903	3.23678	0.00349686	-0.518921	Nop60B	A0A0B4K8B2_DROME;DKC1_DROME	H/ACA ribonucleoprotein complex subunit 4 (EC 5.4.99.-) (Nucleolar protein AT band 60B) (Protein minifly);Nucleolar protein at 60B, isoform G	Nop60B CG333 Dmel\CG3333 dUhg6 l(2)k05318 mfl MFL/Nop60B minifly Nop60 NOP60B Nop60b nop60B Nop60B/mfl Nop60B/mnf Uhg6 CG3333 Dmel_CG3333;Nop60B mfl CG3333	box H/ACA RNA 3'-end processing [GO:0000495];germ cell development [GO:0007281];mRNA pseudouridine synthesis [GO:1990481];pseudouridine synthesis [GO:0001522];ribosome biogenesis [GO:0042254];RNA processing [GO:0006396];rRNA processing [GO:0006364];rRNA pseudouridine synthesis [GO:0031118];snRNA pseudouridine synthesis [GO:0031120];wing disc development [GO:0035220]	box H/ACA snoRNP complex [GO:0031429];nucleolus [GO:0005730]	pseudouridine synthase activity [GO:0009982];RNA binding [GO:0003723]	box H/ACA RNA 3'-end processing [GO:0000495];box H/ACA snoRNP complex [GO:0031429];germ cell development [GO:0007281];mRNA pseudouridine synthesis [GO:1990481];nucleolus [GO:0005730];pseudouridine synthase activity [GO:0009982];pseudouridine synthesis [GO:0001522];ribosome biogenesis [GO:0042254];RNA binding [GO:0003723];RNA processing [GO:0006396];rRNA processing [GO:0006364];rRNA pseudouridine …	GO:0000495;GO:0001522;GO:0003723;GO:0005730;GO:0006364;GO:0006396;GO:0007281;GO:0009982;GO:0031118;GO:0031120;GO:0031429;GO:0035220;GO:0042254;GO:1990481	Pseudouridine synthase TruB family	Alternative splicing;Isomerase;Nucleus;Phosphoprotein;Proteomics identification;Reference proteome;Ribonucleoprotein;Ribosome biogenesis;RNA-binding;rRNA processing	PF01472;PF01509;PF08068;PF16198	IPR002478;IPR002501;IPR004802;IPR012960;IPR015947;IPR020103;IPR032819;IPR036974		DEVELOPMENTAL STAGE: Isoform C is expressed both maternally and zygotically. Isoform A is expressed at the same level in adult females but at a much lower level in ovaries. {ECO:0000269|PubMed:17328797}.			FBgn0259937	23.3376	23.214	23.0967	23.5754	23.4425	23.2506
P18091	Alpha-actinin, sarcomeric OS=Drosophila melanogaster OX=7227 GN=Actn PE=1 SV=2	P18091;M9MS06;M9PGA7	Actn	0	488.942	66	71	3196	0	2	1153.63	3259.86	64	56	2204	992	59	60	57	3.23949	0.00272611	-0.418181	3.23969	0.0035414	-0.4182	Actn	ACTN_DROME;M9MS06_DROME;M9PGA7_DROME	Alpha actinin, isoform G (Alpha actinin, isoform H) (Alpha actinin, isoform J)"";""Alpha-actinin, sarcomeric (F-actin cross-linking protein)"";Alpha actinin, isoform D (Alpha actinin, isoform I)	Actn ACTN actn alpha-actinin alphaActn CT14163 CT14232 Dmel\CG4376 EG:133E12.1 fliA GA17 HM-29 l(1)2Cb l(1)EA82 y CG4376 Dmel_CG4376;Actn fliA l(1)2Cb CG4376	actin cytoskeleton organization [GO:0030036];actin cytoskeleton reorganization [GO:0031532];actin filament bundle assembly [GO:0051017];anatomical structure morphogenesis [GO:0009653];cellular component organization [GO:0016043];muscle cell development [GO:0055001];sarcomere organization [GO:0045214]	cell junction [GO:0030054];cell projection [GO:0042995];cortical actin cytoskeleton [GO:0030864];cytoplasm [GO:0005737];focal adhesion [GO:0005925];intracellular organelle [GO:0043229];plasma membrane [GO:0005886];Z disc [GO:0030018]	actin binding [GO:0003779];actin filament binding [GO:0051015];calcium ion binding [GO:0005509]	actin binding [GO:0003779];actin cytoskeleton organization [GO:0030036];actin cytoskeleton reorganization [GO:0031532];actin filament binding [GO:0051015];actin filament bundle assembly [GO:0051017];anatomical structure morphogenesis [GO:0009653];calcium ion binding [GO:0005509];cell junction [GO:0030054];cell projection [GO:0042995];cellular component organization [GO:0016043];cortical actin cyt…	GO:0003779;GO:0005509;GO:0005737;GO:0005886;GO:0005925;GO:0009653;GO:0016043;GO:0030018;GO:0030036;GO:0030054;GO:0030864;GO:0031532;GO:0042995;GO:0043229;GO:0045214;GO:0051015;GO:0051017;GO:0055001	Alpha-actinin family	Actin-binding;Alternative splicing;Calcium;Coiled coil;Cytoplasm;Metal-binding;Proteomics identification;Reference proteome;Repeat	PF00307;PF00435;PF08726;PF13405	IPR001589;IPR001715;IPR002017;IPR002048;IPR011992;IPR014837;IPR018159;IPR018247;IPR036872		DEVELOPMENTAL STAGE: Larval muscle isoform is found in the larvae and adults, the adult muscle isoform in adults only. {ECO:0000269|PubMed:1734023}.	TISSUE SPECIFICITY: Larval muscle isoform is expressed in the larval body wall, adult muscles of the head and abdomen and supercontractile muscles of the larva and adult. Adult muscle isoform accumulates within adult fibrillar and tubular muscles. {ECO:0000269|PubMed:1734023, ECO:0000269|PubMed:17353360}.		FBgn0000667	26.6181	26.2643	26.5105	26.4105	26.3992	26.2002
P02255	Histone H1 OS=Drosophila melanogaster OX=7227 GN=His1 PE=1 SV=1	Q4ABD8;Q4AB54;P02255;Q4ABE3;Q4AB94	His1;His1:CG31617;His1:CG33801;His1:CG33804;His1:CG33807;His1:CG33810;His1:CG33813;His1:CG33816;His1:CG33819;His1:CG33822;His1:CG33825;His1:CG33828;His1:CG33831;His1:CG33834;His1:CG33837;His1:CG33840;His1:CG33843;His1:CG33846;His1:CG33849;His1:CG33852;His1:CG33861;His1:CG33864	0	58.14	23	10	166	0	10	32.09	294.72	17	18	87	79	6	8	0	3.2381	0.00273418	-0.867129	3.23801	0.00351899	-0.867135	His1;His1:CG31617;His1:CG33801;His1:CG33804;His1:CG33807;His1:CG33810;His1:CG33813;His1:CG33816;His1:CG33819;His1:CG33822;His1:CG33825;His1:CG33828;His1:CG33831;His1:CG33834;His1:CG33837;His1:CG33840;His1:CG33843;His1:CG33846;His1:CG33849;His1:CG33852;His1:CG33861;His1:CG33864	H1_DROME;Q4AB54_DROME;Q4AB94_DROME;Q4ABD8_DROME;Q4ABE3_DROME	Histone H1	His1;His1:CG31617 CG31617;His1:CG33801 Dmel\CG33801 CG33801 Dmel_CG33801;His1:CG33804 CG33804;His1:CG33807 Dmel\CG33807 CG33807 Dmel_CG33807;His1:CG33810 CG33810;His1:CG33813 CG33813;His1:CG33816 CG33816;His1:CG33819 CG33819;His1:CG33822 CG33822;His1:CG33825 CG33825;His1:CG33828 CG33828;His1:CG33831 CG33831;His1:CG33834 Dmel\CG33834 CG33834 Dmel_CG33834;His1:CG33837 CG33837;His1:CG33840 CG33840;H…	chromosome condensation [GO:0030261];chromosome organization [GO:0051276];heterochromatin formation [GO:0031507];negative regulation of DNA recombination [GO:0045910];nucleosome assembly [GO:0006334]	chromatin [GO:0000785];nucleosome [GO:0000786];nucleus [GO:0005634]	chromatin DNA binding [GO:0031490];double-stranded DNA binding [GO:0003690];nucleosomal DNA binding [GO:0031492];structural constituent of chromatin [GO:0030527]	chromatin [GO:0000785];chromatin DNA binding [GO:0031490];chromosome condensation [GO:0030261];chromosome organization [GO:0051276];double-stranded DNA binding [GO:0003690];heterochromatin formation [GO:0031507];negative regulation of DNA recombination [GO:0045910];nucleosomal DNA binding [GO:0031492];nucleosome [GO:0000786];nucleosome assembly [GO:0006334];nucleus [GO:0005634];structural constit…	GO:0000785;GO:0000786;GO:0003690;GO:0005634;GO:0006334;GO:0030261;GO:0030527;GO:0031490;GO:0031492;GO:0031507;GO:0045910;GO:0051276	Histone H1/H5 family	Chromosome;Direct protein sequencing;DNA-binding;Nucleus;Phosphoprotein;Reference proteome	PF00538	IPR005818;IPR005819;IPR036388;IPR036390					FBgn0001195;FBgn0051617;FBgn0053801;FBgn0053804;FBgn0053807;FBgn0053810;FBgn0053813;FBgn0053816;FBgn0053819;FBgn0053822;FBgn0053825;FBgn0053828;FBgn0053831;FBgn0053834;FBgn0053837;FBgn0053840;FBgn0053843;FBgn0053846;FBgn0053849;FBgn0053852;FBgn0053855;FBgn0053858;FBgn0053861;FBgn0053864	22.3484	22.1916	22.0526	22.4273	22.0951	22.1825
Q94516	ATP synthase subunit b, mitochondrial OS=Drosophila melanogaster OX=7227 GN=ATPsynB PE=2 SV=2	Q94516	ATPsynB	0	295.558	60	32	1467	32	32	427.68	2500.23	49	57	838	629	19	26	0	3.22547	0.00280745	-0.51725	3.22559	0.00345342	-0.517256	ATPsynB	AT5F1_DROME	ATP synthase subunit b, mitochondrial (ATPase subunit b) (FO-ATP synthase subunit b)	ATPsynB ATPsyn-b ATPsyn-beta CG8189	proton motive force-driven ATP synthesis [GO:0015986];proton transmembrane transport [GO:1902600]	mitochondrial proton-transporting ATP synthase complex, coupling factor F(o) [GO:0000276];mitochondrial proton-transporting ATP synthase, stator stalk [GO:0000274];mitochondrion [GO:0005739]	proton transmembrane transporter activity [GO:0015078]	mitochondrial proton-transporting ATP synthase complex, coupling factor F(o) [GO:0000276];mitochondrial proton-transporting ATP synthase, stator stalk [GO:0000274];mitochondrion [GO:0005739];proton motive force-driven ATP synthesis [GO:0015986];proton transmembrane transport [GO:1902600];proton transmembrane transporter activity [GO:0015078]	GO:0000274;GO:0000276;GO:0005739;GO:0015078;GO:0015986;GO:1902600	Eukaryotic ATPase B chain family	CF(0);Hydrogen ion transport;Ion transport;Membrane;Mitochondrion;Mitochondrion inner membrane;Reference proteome;Transit peptide;Transport	PF05405	IPR008688;IPR013837					FBgn0019644	26.604	25.9847	26.4692	26.2077	26.0588	26.0567
Q9VKE6	alpha-glucosidase OS=Drosophila melanogaster OX=7227 GN=Mal-B1 PE=4 SV=1	Q9VKE6	Mal-B1	0	15.221	9	5	32	3	3	1.46	62.06	5	4	5	27	2	3	0	3.21548	0.00283951	2.84026	1.54591	0.0477977	1.06489	Mal-B1	Q9VKE6_DROME	alpha-glucosidase (EC 3.2.1.20)	Mal-B1 Dmel\CG14934 Drome_B1 mal_B1 CG14934 Dmel_CG14934			maltose alpha-glucosidase activity [GO:0032450]	maltose alpha-glucosidase activity [GO:0032450]	GO:0032450		Glycosidase;Hydrolase;Reference proteome;Signal	PF00128	IPR006047;IPR013780;IPR017853;IPR045857					FBgn0032381	16.6045	15.7406	16.0616	15.2964	18.1155	15.4879
M9PC99	Secretory 24CD, isoform C OS=Drosophila melanogaster OX=7227 GN=Sec24CD PE=1 SV=1	M9PC99;Q9VQ94	Sec24CD	0	98.252	20	26	268	0	25	90.26	120.39	17	9	217	51	21	12	1	3.20967	0.00289571	-0.443448	3.20974	0.00350617	-0.443488	Sec24CD	M9PC99_DROME;Q9VQ94_DROME	Secretory 24CD, isoform C"";LP05220p (Secretory 24CD, isoform A) (Secretory 24CD, isoform B)	Sec24CD BcDNA:LP05220 Dmel\CG10882 FBgn0031408 Gho gho Sec24 sec24 sfb3 Sten sten CG10882 Dmel_CG10882	basement membrane organization [GO:0071711];cell morphogenesis [GO:0000902];chitin-based cuticle development [GO:0040003];COPII-coated vesicle cargo loading [GO:0090110];endoplasmic reticulum organization [GO:0007029];Golgi organization [GO:0007030];intracellular protein transport [GO:0006886];lumen formation, open tracheal system [GO:0035149];maintenance of cell polarity [GO:0030011];muscle atta…	COPII vesicle coat [GO:0030127];endoplasmic reticulum exit site [GO:0070971];endoplasmic reticulum membrane [GO:0005789]	SNARE binding [GO:0000149];zinc ion binding [GO:0008270]	basement membrane organization [GO:0071711];cell morphogenesis [GO:0000902];chitin-based cuticle development [GO:0040003];COPII vesicle coat [GO:0030127];COPII-coated vesicle cargo loading [GO:0090110];endoplasmic reticulum exit site [GO:0070971];endoplasmic reticulum membrane [GO:0005789];endoplasmic reticulum organization [GO:0007029];Golgi organization [GO:0007030];intracellular protein transp…	GO:0000149;GO:0000902;GO:0003331;GO:0005789;GO:0006886;GO:0007029;GO:0007030;GO:0008270;GO:0008360;GO:0009306;GO:0016203;GO:0022409;GO:0030011;GO:0030127;GO:0034394;GO:0035149;GO:0035151;GO:0035158;GO:0040003;GO:0048081;GO:0070971;GO:0071711;GO:0072659;GO:0090110	SEC23/SEC24 family, SEC24 subfamily	Cytoplasmic vesicle;Protein transport;Proteomics identification;Reference proteome;Transport	PF00626;PF04810;PF04811;PF04815;PF08033	IPR006895;IPR006896;IPR006900;IPR007123;IPR012990;IPR029006;IPR036174;IPR036175;IPR036180;IPR036465;IPR041742					FBgn0262126	23.2258	23.211	23.4676	23.3239	23.1931	23.1931
Q9VL49	Translocation protein SEC62 OS=Drosophila melanogaster OX=7227 GN=Trp1 PE=1 SV=1	Q9VL50;X2J9A4;Q9VL49;C6SV41	Trp1	0	18.963	9	3	44	0	3	13.33	30.68	9	6	35	9	3	2	0	3.19837	0.00295758	-1.93011	2.87335	0.00630698	-1.79487	Trp1	C6SV41_DROME;Q9VL49_DROME;Q9VL50_DROME;X2J9A4_DROME	Translocation protein SEC62	Trp1 Dmel\CG4758 Dtrp1 sec62 Tp1 CG4758 Dmel_CG4758;Trp1 Dmel\CG4758 Dtrp1 sec62 Tp1 Trp1-RB CG4758 Dmel_CG4758	post-translational protein targeting to membrane, translocation [GO:0031204]	endomembrane system [GO:0012505];endoplasmic reticulum [GO:0005783];endoplasmic reticulum membrane [GO:0005789];membrane [GO:0016020]	protein transmembrane transporter activity [GO:0008320]	endomembrane system [GO:0012505];endoplasmic reticulum [GO:0005783];endoplasmic reticulum membrane [GO:0005789];membrane [GO:0016020];post-translational protein targeting to membrane, translocation [GO:0031204];protein transmembrane transporter activity [GO:0008320]	GO:0005783;GO:0005789;GO:0008320;GO:0012505;GO:0016020;GO:0031204	SEC62 family	Endoplasmic reticulum;Membrane;Protein transport;Proteomics identification;Reference proteome;Translocation;Transmembrane;Transmembrane helix;Transport	PF03839	IPR004728					FBgn0011584	20.654	18.3452	19.8034	19.7923	18.5878	19.6523
Q9VSL6	Glutathione S transferase O1 OS=Drosophila melanogaster OX=7227 GN=GstO1 PE=1 SV=1	Q9VSL6	GstO1	0.005	4.804	6	2	7	1	2	1.56	5.44	3	3	5	2	1	1	0	1.67317	0.0355839	-1.80902	3.41875	0.00296875	-0.707989	GstO1	Q9VSL6_DROME	Glutathione S transferase O1 (EC 1.8.5.1, EC 2.5.1.18) (Glutathione S-transferase omega class) (RE55814p)	GstO1 dGstO1 Dmel\CG6662 DmGSTO1 GSTO1 CG6662 Dmel_CG6662	glutathione metabolic process [GO:0006749]	cytoplasm [GO:0005737]	glutathione dehydrogenase (ascorbate) activity [GO:0045174];glutathione transferase activity [GO:0004364]	cytoplasm [GO:0005737];glutathione dehydrogenase (ascorbate) activity [GO:0045174];glutathione metabolic process [GO:0006749];glutathione transferase activity [GO:0004364]	GO:0004364;GO:0005737;GO:0006749;GO:0045174	GST superfamily, Omega family	Oxidoreductase;Proteomics identification;Reference proteome;Transferase	PF13410;PF13417	IPR004045;IPR005442;IPR010987;IPR036249;IPR036282;IPR040079					FBgn0035907	19.6645	19.1257	19.4456	19.3794	19.2558	19.6954
Q7K0B6	Glutathione S transferase T1 OS=Drosophila melanogaster OX=7227 GN=GstT1 PE=1 SV=1	Q7K0B6	GstT1	0	46.239	39	11	162	11	11	51.03	104.26	33	20	123	39	10	6	0	3.20289	0.00297561	-0.801629	3.20306	0.0035122	-0.801636	GstT1	Q7K0B6_DROME	Glutathione S transferase T1 (EC 1.11.1.9, EC 2.5.1.18) (RE63575p)	GstT1 BcDNA:RE63575 CG12930 CG12930B Dmel\CG30000 DmGSTT1 GSTT1 gstt1 CG30000 Dmel_CG30000	glutathione metabolic process [GO:0006749]	cytoplasm [GO:0005737]	glutathione peroxidase activity [GO:0004602];glutathione transferase activity [GO:0004364]	cytoplasm [GO:0005737];glutathione metabolic process [GO:0006749];glutathione peroxidase activity [GO:0004602];glutathione transferase activity [GO:0004364]	GO:0004364;GO:0004602;GO:0005737;GO:0006749	GST superfamily, Theta family	Oxidoreductase;Peroxidase;Proteomics identification;Reference proteome;Transferase	PF00043;PF02798	IPR004045;IPR004046;IPR010987;IPR036249;IPR036282;IPR040075;IPR040077					FBgn0050000	22.2961	22.0918	22.1301	22.1238	22.1363	22.1581
P53777	Muscle LIM protein 1 OS=Drosophila melanogaster OX=7227 GN=Mlp60A PE=2 SV=1	P53777;B7YZP9	Mlp60A	0	92.048	78	12	808	2	11	307.69	1006.39	47	78	505	303	5	12	0	3.1924	0.00298795	-0.509605	3.19235	0.00366061	-0.509622	Mlp60A	B7YZP9_DROME;MLP1_DROME	Muscle LIM protein 1;Muscle LIM protein 60A (Muscle LIM protein at 60A, isoform B) (Muscle LIM protein at 60A, isoform C)	Mlp60A BcDNA:RE14544 BcDNA:RH74176 CG30174 CG30179 CG3220 CG33149 DLim-2 Dmel\CG42309 DmLIM-2 DMLP1 DMlp1 dMlp60A FBgn0259209 MLIM 60A MLP MLP1 Mlp1 Mlp60 CG42309 Dmel_CG42309;Mlp60A LIM2 MLP1 CG3220	cell differentiation [GO:0030154];muscle organ development [GO:0007517];muscle tissue development [GO:0060537]	nucleus [GO:0005634];Z disc [GO:0030018]	metal ion binding [GO:0046872]	cell differentiation [GO:0030154];metal ion binding [GO:0046872];muscle organ development [GO:0007517];muscle tissue development [GO:0060537];nucleus [GO:0005634];Z disc [GO:0030018]	GO:0005634;GO:0007517;GO:0030018;GO:0030154;GO:0046872;GO:0060537		Cytoplasm;Developmental protein;Differentiation;LIM domain;Metal-binding;Myogenesis;Nucleus;Proteomics identification;Reference proteome;Repeat;Zinc	PF00412	IPR001781		DEVELOPMENTAL STAGE: Expression is biphasic, peaking late in embryogenesis (16-24 hours embryos) and during the larval to pupal transition, when the musculature is differentiating. Found in developing muscles of the visceral and somatic mesoderm subsequent to the formation of the muscle precursor cells. Decreased levels are still detectable in adults. {ECO:0000269|PubMed:7954791}.	TISSUE SPECIFICITY: In the embryo, expression is restricted to the somatic, visceral, and pharyngeal muscles. Within the somatic musculature, MLP60 is distributed throughout the muscle fibers. There is no expression in cardiac mesoderm or in fat body. {ECO:0000269|PubMed:7954791}.		FBgn0259209	26.2114	26.2335	26.1352	26.317	26.3795	26.3307
Q9W3N1	RH59310p OS=Drosophila melanogaster OX=7227 GN=spidey PE=1 SV=1	Q9W3N1	spidey	0	125.099	40	15	568	15	15	216.48	694.09	36	40	381	187	11	14	0	3.18935	0.00299401	-1.31695	3.1893	0.00368675	-1.31694	spidey	Q9W3N1_DROME	RH59310p (Spidey)	spidey Dmel\CG1444 KAR Kar KAR[CG1444] CG1444 Dmel_CG1444	cellular response to nutrient levels [GO:0031669];negative regulation of cell growth [GO:0030308];negative regulation of DNA endoreduplication [GO:0032876];negative regulation of phosphatidylinositol 3-kinase signaling [GO:0014067];positive regulation of lipid storage [GO:0010884]	endoplasmic reticulum [GO:0005783];membrane [GO:0016020]	long-chain-fatty-acyl-CoA reductase activity [GO:0050062];oxidoreductase activity [GO:0016491]	cellular response to nutrient levels [GO:0031669];endoplasmic reticulum [GO:0005783];long-chain-fatty-acyl-CoA reductase activity [GO:0050062];membrane [GO:0016020];negative regulation of cell growth [GO:0030308];negative regulation of DNA endoreduplication [GO:0032876];negative regulation of phosphatidylinositol 3-kinase signaling [GO:0014067];oxidoreductase activity [GO:0016491];positive regula…	GO:0005783;GO:0010884;GO:0014067;GO:0016020;GO:0016491;GO:0030308;GO:0031669;GO:0032876;GO:0050062	Short-chain dehydrogenases/reductases (SDR) family	Membrane;Proteomics identification;Reference proteome;Transmembrane;Transmembrane helix	PF00106	IPR002347;IPR036291					FBgn0029975	24.8997	24.6486	25.2643	24.3444	24.239	23.7182
Q86P18	RE14039p OS=Drosophila melanogaster OX=7227 GN=osy PE=2 SV=1	Q86P18;Q9VBF7;Q9VMM9	Dmel\CG11147;osy	0	17.752	8	5	34	1	4	7.75	17.86	8	2	29	5	5	1	1	2.5869	0.00761566	-2.99527	3.3703	0.0030073	-1.74564	Dmel\CG11147;osy	Q86P18_DROME;Q9VBF7_DROME;Q9VMM9_DROME	RH61964p (Uncharacterized protein, isoform A) (Uncharacterized protein, isoform B)"";""Uncharacterized protein, isoform B (EC 3.6.1.3)"";RE14039p (Uncharacterized protein, isoform A (EC 3.6.1.3)) (Uncharacterized protein, isoform C)	Dmel\CG11147 DmCG11147 CG11147 Dmel_CG11147;osy CG14559 CG31085 CG6162 CG6166 Dmel\CG33970 CG33970 Dmel_CG33970		apical plasma membrane [GO:0016324];ATP-binding cassette (ABC) transporter complex [GO:0043190]	ABC-type transporter activity [GO:0140359];ATP binding [GO:0005524];ATP hydrolysis activity [GO:0016887];hydrolase activity [GO:0016787]	ABC-type transporter activity [GO:0140359];apical plasma membrane [GO:0016324];ATP binding [GO:0005524];ATP hydrolysis activity [GO:0016887];ATP-binding cassette (ABC) transporter complex [GO:0043190];hydrolase activity [GO:0016787]	GO:0005524;GO:0016324;GO:0016787;GO:0016887;GO:0043190;GO:0140359		ATP-binding;Hydrolase;Membrane;Nucleotide-binding;Reference proteome;Transmembrane;Transmembrane helix	PF00005;PF12698	IPR000412;IPR003439;IPR003593;IPR017871;IPR027417					FBgn0031734;FBgn0053970	20.0559	18.92	20.0559	19.9742	19.8576	20.8802
A0A0B4K8A5	Mahjong, isoform B OS=Drosophila melanogaster OX=7227 GN=mahj PE=3 SV=1	A0A0B4K8A5	mahj	0.001	8.171	2	4	65	3	3	2.81	132.77	2	0	9	56	3	1	0	0.79308	0.209841	1.44727	3.3986	0.00301538	1.11785	mahj	A0A0B4K8A5_DROME	Mahjong, isoform B	mahj anon-WO0172774.151 BcDNA:SD08722 Dmel\CG10080 Mahj VprBP CG10080 Dmel_CG10080	protein ubiquitination [GO:0016567]	nucleus [GO:0005634]		nucleus [GO:0005634];protein ubiquitination [GO:0016567]	GO:0005634;GO:0016567	VPRBP/DCAF1 family	Nucleus;Reference proteome		IPR006594;IPR015943;IPR016024;IPR033270;IPR036322	UPA00143			PATHWAY: Protein modification;protein ubiquitination. {ECO:0000256|ARBA:ARBA00004906}.	FBgn0034641	19.3255	19.6645	18.8207	19.3495	19.4395	16.8897
Q9W2K2	U6 snRNA-associated Sm-like protein LSm1 OS=Drosophila melanogaster OX=7227 GN=LSm1 PE=1 SV=1	Q9W2K2	LSm1	0.001	5.993	9	1	17	1	1	4.98	NaN	9	NaN	17	NaN	1	NaN	0	3.16669	0.00304651	-1.78746	0	0.996827	NaN	LSm1	Q9W2K2_DROME	U6 snRNA-associated Sm-like protein LSm1	LSm1 Dmel\CG4279 LSM1 Lsm1 CG4279 Dmel_CG4279	deadenylation-dependent decapping of nuclear-transcribed mRNA [GO:0000290];mRNA processing [GO:0006397];P-body assembly [GO:0033962];RNA processing [GO:0006396]	Lsm1-7-Pat1 complex [GO:1990726];P-body [GO:0000932];spliceosomal complex [GO:0005681]	RNA cap binding [GO:0000339]	deadenylation-dependent decapping of nuclear-transcribed mRNA [GO:0000290];Lsm1-7-Pat1 complex [GO:1990726];mRNA processing [GO:0006397];P-body [GO:0000932];P-body assembly [GO:0033962];RNA cap binding [GO:0000339];RNA processing [GO:0006396];spliceosomal complex [GO:0005681]	GO:0000290;GO:0000339;GO:0000932;GO:0005681;GO:0006396;GO:0006397;GO:0033962;GO:1990726	SnRNP Sm proteins family	Cytoplasm;mRNA processing;mRNA splicing;Proteomics identification;Reference proteome;Ribonucleoprotein;RNA-binding;Spliceosome	PF01423	IPR001163;IPR010920;IPR034104;IPR044642					FBgn0261067	18.0638	19.0426	18.3581	18.5582	18.3836	16.9106
Q9W4X7	Eukaryotic translation initiation factor 3 subunit G-1 OS=Drosophila melanogaster OX=7227 GN=eIF3g1 PE=1 SV=1	Q9W4X7;Q9VDM6	eIF3g1;eIF3g2	0	13.715	17	4	42	3	4	18.05	7.12	12	6	40	2	3	1	0	3.17945	0.00304762	-2.02792	3.1794	0.00388024	-2.02794	eIF3g1;eIF3g2	EI3G1_DROME;EI3G2_DROME	Eukaryotic translation initiation factor 3 subunit G-1 (Eukaryotic translation initiation factor 3 RNA-binding subunit 1) (eIF-3 RNA-binding subunit 1) (Eukaryotic translation initiation factor 3 subunit 4-1);Eukaryotic translation initiation factor 3 subunit G-2 (Eukaryotic translation initiation factor 3 RNA-binding subunit 2) (eIF-3 RNA-binding subunit 2) (Eukaryotic translation initiation fac…	eIF3g1 eIF3-S4 eIF3ga CG8636;eIF3g2 eIF3-S4 eIF3gb CG10881	formation of cytoplasmic translation initiation complex [GO:0001732];mitotic cell cycle [GO:0000278];translational initiation [GO:0006413]	eukaryotic 43S preinitiation complex [GO:0016282];eukaryotic 48S preinitiation complex [GO:0033290];eukaryotic translation initiation factor 3 complex [GO:0005852]	mRNA binding [GO:0003729];translation initiation factor activity [GO:0003743]	eukaryotic 43S preinitiation complex [GO:0016282];eukaryotic 48S preinitiation complex [GO:0033290];eukaryotic translation initiation factor 3 complex [GO:0005852];formation of cytoplasmic translation initiation complex [GO:0001732];mitotic cell cycle [GO:0000278];mRNA binding [GO:0003729];translation initiation factor activity [GO:0003743];translational initiation [GO:0006413]	GO:0000278;GO:0001732;GO:0003729;GO:0003743;GO:0005852;GO:0006413;GO:0016282;GO:0033290	EIF-3 subunit G family	Cytoplasm;Initiation factor;Phosphoprotein;Protein biosynthesis;Reference proteome;RNA-binding	PF00076;PF12353	IPR000504;IPR012677;IPR017334;IPR024675;IPR034240;IPR035979					FBgn0029629;FBgn0038796	20.7634	20.3538	21.2302	21.3321	20.895	19.2673
Q9VKB0	threonine--tRNA ligase OS=Drosophila melanogaster OX=7227 GN=ThrRS PE=1 SV=2	Q8IP94;Q9VKB0	ThrRS	0	202.894	45	37	699	0	37	224.48	756.55	44	28	463	236	32	22	0	3.1753	0.00305325	-0.659	3.17518	0.00388095	-0.658991	ThrRS	Q8IP94_DROME;Q9VKB0_DROME	threonine--tRNA ligase (EC 6.1.1.3) (Threonyl-tRNA synthetase)	ThrRS 2L16 42/3 Aats-thr Aats-thr-RA Dmel\CG5353 dTARS l(2)k04203 P539 TARS threonyl-tRNA synthetase TRS CG5353 Dmel_CG5353;ThrRS 2L16 42/3 Aats-thr Dmel\CG5353 dTARS l(2)k04203 P539 TARS threonyl-tRNA synthetase TRS CG5353 Dmel_CG5353	threonyl-tRNA aminoacylation [GO:0006435]	cytoplasm [GO:0005737];mitochondrion [GO:0005739]	aminoacyl-tRNA editing activity [GO:0002161];ATP binding [GO:0005524];threonine-tRNA ligase activity [GO:0004829]	aminoacyl-tRNA editing activity [GO:0002161];ATP binding [GO:0005524];cytoplasm [GO:0005737];mitochondrion [GO:0005739];threonine-tRNA ligase activity [GO:0004829];threonyl-tRNA aminoacylation [GO:0006435]	GO:0002161;GO:0004829;GO:0005524;GO:0005737;GO:0005739;GO:0006435	Class-II aminoacyl-tRNA synthetase family	Aminoacyl-tRNA synthetase;ATP-binding;Coiled coil;Ligase;Nucleotide-binding;Protein biosynthesis;Proteomics identification;Reference proteome	PF00587;PF02824;PF03129;PF07973	IPR002314;IPR002320;IPR004095;IPR004154;IPR006195;IPR012675;IPR012676;IPR012947;IPR018163;IPR033728;IPR036621;IPR045864;IPR047246					FBgn0027081	24.8385	24.8093	24.7645	24.945	24.7234	24.3645
E1JIJ5	Vacuolar proton pump subunit B OS=Drosophila melanogaster OX=7227 GN=Vha55 PE=1 SV=1	E1JIJ5	Vha55	0	778.192	80	112	4607	112	112	1043.67	9884.91	62	76	1791	2816	27	104	0	3.17164	0.00305882	-0.436609	3.17183	0.00392899	-0.436608	Vha55	E1JIJ5_DROME	Vacuolar proton pump subunit B (V-ATPase subunit B) (Vacuolar proton pump subunit B)	Vha55 1208/13 ATP6V1B1 Dmel\CG17369 l(3)87Ca l(3)j2E9 l(3)SzA SzA V-ATPase V-type H+-ATPase VA VAT-2 vha55 CG17369 Dmel_CG17369	ATP metabolic process [GO:0046034]	proton-transporting V-type ATPase, V1 domain [GO:0033180]	ATP binding [GO:0005524];proton-transporting ATPase activity, rotational mechanism [GO:0046961]	ATP binding [GO:0005524];ATP metabolic process [GO:0046034];proton-transporting ATPase activity, rotational mechanism [GO:0046961];proton-transporting V-type ATPase, V1 domain [GO:0033180]	GO:0005524;GO:0033180;GO:0046034;GO:0046961	ATPase alpha/beta chains family	Hydrogen ion transport;Ion transport;Proteomics identification;Reference proteome;Transport	PF00006;PF02874	IPR000194;IPR004100;IPR005723;IPR020003;IPR022879;IPR027417					FBgn0005671	28.8653	28.49	28.7895	28.5463	28.4073	28.604
M9PHK8	Discs large 1, isoform R OS=Drosophila melanogaster OX=7227 GN=dlg1 PE=1 SV=1	M9NGZ2;M9PHK8;E8NH13;E1JJH6;P31007;M9PJI4;E1JJH5	dlg1	0	19.151	7	5	34	0	5	7.1	11.06	6	5	29	5	4	3	0	3.16774	0.00306433	-1.16657	3.16777	0.00392941	-1.16659	dlg1	DLG1_DROME;E1JJH5_DROME;E1JJH6_DROME;E8NH13_DROME;M9NGZ2_DROME;M9PHK8_DROME;M9PJI4_DROME	Discs large 1, isoform N (Discs large 1, isoform S (EC 2.7.4.8))"";""Discs large 1, isoform P (EC 2.7.4.8) (LD04727p)"";""Discs large 1, isoform Q (EC 2.7.4.8)"";""Discs large 1, isoform R (EC 2.7.4.8)"";""Discs large 1, isoform T (EC 2.7.4.8)"";Discs large 1, isoform M (EC 2.7.4.8);Disks large 1 tumor suppressor protein	dlg1 11 anon-EST:Posey93 anon-WO03040301.258 anon-WO03040301.260 anon-WO03040301.268 CG1730 CPD d. lg.-1 Discs-large DLG Dlg dlg dlg-1 DLG-A Dlg-A dlg-A DLG1 Dlg1 dlg1-RG DlgA dlgA DlgS97 dlgS97 Dmel\CG1725 Drodlg l(1)10Bf l(1)bwn l(1)d.lg-1 l(1)d.lg.-1 l(1)discs large l(1)dlg l(1)dlg-1 l(1)dlg1 l(1)G0276 l(1)G0342 l(1)G0456 l(1)G19 l(1)l.pr.-2 l(1)L11 l(1)lpr-2 misb PSD-95 PSD95 SAP97 CG1725 Dme…	anterior/posterior axis specification, follicular epithelium [GO:0030714];asymmetric protein localization involved in cell fate determination [GO:0045167];basal protein localization [GO:0045175];behavioral response to ethanol [GO:0048149];cell adhesion [GO:0007155];cell fate commitment involved in pattern specification [GO:0060581];cell fate specification [GO:0001708];chemical synaptic transmissi…	apical cortex [GO:0045179];apicolateral plasma membrane [GO:0016327];basolateral plasma membrane [GO:0016323];cell cortex [GO:0005938];cell junction [GO:0030054];cellular anatomical entity [GO:0110165];cytoskeleton [GO:0005856];lateral plasma membrane [GO:0016328];leading edge membrane [GO:0031256];neuromuscular junction [GO:0031594];neuron projection [GO:0043005];perinuclear region of cytoplasm …	guanylate kinase activity [GO:0004385]	anterior/posterior axis specification, follicular epithelium [GO:0030714];apical cortex [GO:0045179];apicolateral plasma membrane [GO:0016327];asymmetric protein localization involved in cell fate determination [GO:0045167];basal protein localization [GO:0045175];basolateral plasma membrane [GO:0016323];behavioral response to ethanol [GO:0048149];cell adhesion [GO:0007155];cell cortex [GO:0005938…	GO:0000132;GO:0001708;GO:0001738;GO:0004385;GO:0005856;GO:0005886;GO:0005918;GO:0005920;GO:0005938;GO:0007155;GO:0007165;GO:0007268;GO:0007318;GO:0007391;GO:0007399;GO:0007617;GO:0008049;GO:0008104;GO:0016323;GO:0016327;GO:0016328;GO:0016333;GO:0016334;GO:0016335;GO:0016336;GO:0019991;GO:0030054;GO:0030707;GO:0030714;GO:0031256;GO:0031594;GO:0042058;GO:0042332;GO:0043005;GO:0043195;GO:0045167;GO:…	MAGUK family	3D-structure;Alternative splicing;Cell adhesion;Cell junction;Cell membrane;Cytoplasm;Cytoskeleton;Developmental protein;Differentiation;Membrane;Neurogenesis;Phosphoprotein;Proteomics identification;Reference proteome;Repeat;SH3 domain;Transducer;Transferase	PF00018;PF00595;PF00625;PF09058	IPR001452;IPR001478;IPR004172;IPR008144;IPR008145;IPR015143;IPR016313;IPR020590;IPR027417;IPR036028;IPR036034;IPR036892		DEVELOPMENTAL STAGE: Expressed both maternally and zygotically throughout development. {ECO:0000269|PubMed:1651169}.	TISSUE SPECIFICITY: During the cellular blastoderm stage, isoform B, isoform F, isoform H, isoform I and isoform L expression is localized to the cell borders. From stage 11 onwards, expression is found predominantly in the developing nervous system: axon bundles in the ventral cord and the brain. Stage 14 and 15 embryos exhibit expression in the developing body wall muscle. Expression in neuropi…		FBgn0001624	20.5823	19.7223	20.2764	20.1332	19.8545	19.9156
A1Z8R8	Presenilins-associated rhomboid-like protein, mitochondrial OS=Drosophila melanogaster OX=7227 GN=rho-7 PE=1 SV=1	A1Z8R8	rho-7	0	12.973	11	3	30	3	3	8.21	NaN	11	NaN	30	NaN	3	NaN	0	3.15669	0.00307514	-2.18963	0	1	-1.43892	rho-7	PARL_DROME	Presenilins-associated rhomboid-like protein, mitochondrial (EC 3.4.21.105) (Mitochondrial intramembrane-cleaving protease Parl) (Rhomboid-7)	rho-7 Parl R7 CG8972	mitochondrial fusion [GO:0008053];protein processing [GO:0016485];signal peptide processing [GO:0006465]	mitochondrial inner membrane [GO:0005743];mitochondrion [GO:0005739]	endopeptidase activity [GO:0004175];serine-type endopeptidase activity [GO:0004252]	endopeptidase activity [GO:0004175];mitochondrial fusion [GO:0008053];mitochondrial inner membrane [GO:0005743];mitochondrion [GO:0005739];protein processing [GO:0016485];serine-type endopeptidase activity [GO:0004252];signal peptide processing [GO:0006465]	GO:0004175;GO:0004252;GO:0005739;GO:0005743;GO:0006465;GO:0008053;GO:0016485	Peptidase S54 family	Hydrolase;Membrane;Mitochondrion;Mitochondrion inner membrane;Reference proteome;Transit peptide;Transmembrane;Transmembrane helix	PF01694	IPR022764;IPR035952					FBgn0033672	19.7971	18.4736	19.8484	19.8207	19.9083	18.285
Q9VKM3	ATP synthase subunit OS=Drosophila melanogaster OX=7227 GN=ATPsynG PE=1 SV=1	Q9VKM3	ATPsynG	0	86.233	58	14	725	14	14	270.74	965.83	48	51	450	275	6	12	0	3.1484	0.00314943	-0.479293	3.14839	0.00418713	-0.479308	ATPsynG	Q9VKM3_DROME	ATP synthase subunit	ATPsynG anon-EST:Posey10 ATPN BcDNA:RE20862 BcDNA:RH28372 Dmel\CG6105 I(2)06225 l(2)06225 CG6105 Dmel_CG6105	proton motive force-driven ATP synthesis [GO:0015986];proton transmembrane transport [GO:1902600]	mitochondrial proton-transporting ATP synthase complex, coupling factor F(o) [GO:0000276]	proton transmembrane transporter activity [GO:0015078]	mitochondrial proton-transporting ATP synthase complex, coupling factor F(o) [GO:0000276];proton motive force-driven ATP synthesis [GO:0015986];proton transmembrane transport [GO:1902600];proton transmembrane transporter activity [GO:0015078]	GO:0000276;GO:0015078;GO:0015986;GO:1902600	ATPase g subunit family	ATP synthesis;CF(0);Hydrogen ion transport;Ion transport;Membrane;Mitochondrion;Proteomics identification;Reference proteome;Transport	PF04718	IPR006808;IPR016702					FBgn0010612	26.3712	26.3511	26.2002	26.3444	26.3118	26.3562
Q2PDZ1	Uncharacterized protein, isoform B OS=Drosophila melanogaster OX=7227 GN=CR33258 PE=4 SV=2	Q2PDZ1	CR33258	0	31.529	18	3	60	3	3	17.94	98.85	18	18	36	24	3	3	0	0.84515	0.187212	1.83591	3.30366	0.00316779	2.81885	CR33258	Q2PDZ1_DROME	Uncharacterized protein, isoform B (Uncharacterized protein, isoform C)	CR33258 BP1001 Dmel\CG33258 CG33258 Dmel_CG33258							Reference proteome;Signal							FBgn0053258	19.4293	18.3277	19.3983	20.4576	17.83	18.1407
A0A0B4JCY6	Cheerio, isoform I OS=Drosophila melanogaster OX=7227 GN=cher PE=1 SV=1	A0A0B4JCY6;Q9VEN1;A0A0B4KHN1;A0A0B4KG47;A0A0B4KGT8;Q7KSF4;A0A0B4KGB3;A4V310;B7Z0L2	cher	0	300.411	35	67	741	0	67	205.8	267.56	34	16	644	97	64	27	0	3.12409	0.00333714	-0.552347	3.12425	0.00439535	-0.552345	cher	A0A0B4JCY6_DROME;A0A0B4KG47_DROME;A0A0B4KGB3_DROME;A0A0B4KGT8_DROME;A0A0B4KHN1_DROME;A4V310_DROME;B7Z0L2_DROME;FLNA_DROME;Q7KSF4_DROME	Cheerio, isoform G"";""Cheerio, isoform H"";""Cheerio, isoform I"";""Cheerio, isoform K"";""Cheerio, isoform M"";""Cheerio, isoform O"";""Cheerio, isoform P"";Cheerio, isoform F (FI18245p1);Filamin-A (FLN-A) (Actin-binding protein 280) (ABP-280) (Filamin-1) (Filamin1)	cher cheerio sko CG3937;cher Cher cher-RF Dmel\CG3937 Fil filamin FLN FLN90 joy sko CG3937 Dmel_CG3937;cher Cher Dmel\CG3937 Fil filamin FLN FLN90 joy sko CG3937 Dmel_CG3937	actin crosslink formation [GO:0051764];actin cytoskeleton organization [GO:0030036];behavioral response to ethanol [GO:0048149];cytoplasmic transport, nurse cell to oocyte [GO:0007303];determination of adult lifespan [GO:0008340];female germline ring canal formation [GO:0007301];female germline ring canal formation, actin assembly [GO:0008302];germarium-derived female germ-line cyst encapsulation…	actin cytoskeleton [GO:0015629];apical cortex [GO:0045179];cytosol [GO:0005829];female germline ring canal [GO:0035324];female germline ring canal inner rim [GO:0035183];female germline ring canal outer rim [GO:0035182];intracellular non-membrane-bounded organelle [GO:0043232];plasma membrane [GO:0005886];Z disc [GO:0030018]	actin binding [GO:0003779];actin filament binding [GO:0051015]	actin binding [GO:0003779];actin crosslink formation [GO:0051764];actin cytoskeleton [GO:0015629];actin cytoskeleton organization [GO:0030036];actin filament binding [GO:0051015];apical cortex [GO:0045179];behavioral response to ethanol [GO:0048149];cytoplasmic transport, nurse cell to oocyte [GO:0007303];cytosol [GO:0005829];determination of adult lifespan [GO:0008340];female germline ring canal…	GO:0000278;GO:0003779;GO:0005829;GO:0005886;GO:0007301;GO:0007303;GO:0007616;GO:0008045;GO:0008104;GO:0008302;GO:0008340;GO:0015629;GO:0030018;GO:0030036;GO:0030708;GO:0030725;GO:0035182;GO:0035183;GO:0035204;GO:0035324;GO:0043232;GO:0045179;GO:0045214;GO:0048149;GO:0051015;GO:0051495;GO:0051764;GO:0110069	Filamin family	Actin-binding;Alternative splicing;Cell membrane;Cytoplasm;Cytoskeleton;Membrane;Proteomics identification;Reference proteome;Repeat	PF00307;PF00630	IPR001298;IPR001589;IPR001715;IPR013783;IPR014756;IPR017868;IPR036872;IPR044801		DEVELOPMENTAL STAGE: Expressed throughout the egg-chamber development (at protein level). Expressed in the embryo. {ECO:0000269|PubMed:10477759, ECO:0000269|PubMed:10556087}.	TISSUE SPECIFICITY: Germline-specific in females (at protein level). Expressed in ovary. {ECO:0000269|PubMed:10477759, ECO:0000269|PubMed:10556087}.		FBgn0014141	25.6153	25.6181	25.5725	25.6649	25.5285	25.4676
Q9VBT8	IP11925p OS=Drosophila melanogaster OX=7227 GN=CT33083 PE=2 SV=1	Q9VBT8	CT33083	0	148.948	37	25	420	19	19	110.91	582.39	34	23	234	186	16	19	6	3.11147	0.0033743	0.811039	3.11154	0.00440909	0.811043	CT33083	Q9VBT8_DROME	IP11925p	CT33083 Dmel\CG11878 CG11878 Dmel_CG11878			ecdysteroid 22-kinase activity [GO:0106389]	ecdysteroid 22-kinase activity [GO:0106389]	GO:0106389		Reference proteome	PF02958	IPR004119;IPR011009;IPR015897					FBgn0039310	23.8576	23.087	23.8288	23.7796	23.6209	23.4551
Q9VA97	Pyridoxal phosphate homeostasis protein OS=Drosophila melanogaster OX=7227 GN=Dmel\CG1983 PE=1 SV=2	Q9VA97	Dmel\CG1983	0	35.728	23	6	160	6	6	47.53	126.39	23	23	121	39	6	6	0	3.11676	0.00338983	0.626093	3.11677	0.00445977	0.626096	Dmel\CG1983	Q9VA97_DROME	Pyridoxal phosphate homeostasis protein (PLP homeostasis protein)	Dmel\CG1983 CG1983 Dmel_CG1983			pyridoxal phosphate binding [GO:0030170]	pyridoxal phosphate binding [GO:0030170]	GO:0030170	Pyridoxal phosphate-binding protein YggS/PROSC family	Proteomics identification;Pyridoxal phosphate;Reference proteome	PF01168	IPR001608;IPR011078;IPR029066					FBgn0039751	21.9459	21.5261	22.0292	21.8191	22.0658	21.502
Q7K2E1	LD05247p OS=Drosophila melanogaster OX=7227 GN=Dmel\CG8839 PE=1 SV=1	Q7K2E1	Dmel\CG8839	0	146.686	48	27	737	24	24	230.65	529.27	42	36	525	212	23	19	3	3.11356	0.00339326	-0.642246	3.11373	0.00443429	-0.642259	Dmel\CG8839	Q7K2E1_DROME	LD05247p (Uncharacterized protein, isoform A) (Uncharacterized protein, isoform C) (Uncharacterized protein, isoform D) (Uncharacterized protein, isoform E)	Dmel\CG8839 CG8839 Dmel_CG8839	fatty acid catabolic process [GO:0009062]	cytoplasm [GO:0005737];endomembrane system [GO:0012505];mitochondrion [GO:0005739]	acylglycerol lipase activity [GO:0047372];fatty acid amide hydrolase activity [GO:0017064]	acylglycerol lipase activity [GO:0047372];cytoplasm [GO:0005737];endomembrane system [GO:0012505];fatty acid amide hydrolase activity [GO:0017064];fatty acid catabolic process [GO:0009062];mitochondrion [GO:0005739]	GO:0005737;GO:0005739;GO:0009062;GO:0012505;GO:0017064;GO:0047372		Proteomics identification;Reference proteome	PF01425	IPR023631;IPR036928					FBgn0033717	24.5105	24.2961	24.5285	24.4738	24.3376	24.391
Q9VQF7	Bacchus OS=Drosophila melanogaster OX=7227 GN=Bacc PE=2 SV=1	Q9VQF7	Bacc	0	52.19	45	6	112	6	6	27.01	198.77	9	45	61	51	1	6	0	3.11764	0.00340909	-0.813057	3.11756	0.00446243	-0.813037	Bacc	BACC_DROME	Bacchus	Bacc CG9894	behavioral response to ethanol [GO:0048149]	nucleoplasm [GO:0005654];nucleus [GO:0005634]		behavioral response to ethanol [GO:0048149];nucleoplasm [GO:0005654];nucleus [GO:0005634]	GO:0005634;GO:0005654;GO:0048149		Nucleus;Reference proteome				DEVELOPMENTAL STAGE: In embryos, first expressed in the ganglion mother cells (GMCs) of the central nervous system (CNS) and the sensory organ precursors (SOPs) of the peripheral nervous system (PNS). At stage 14, it is no longer detected in the lateral PNS. Expressed in the antenno-maxillary complex from stage 14 and throughout stage 15. {ECO:0000269|PubMed:11900973}.	TISSUE SPECIFICITY: Expressed in the brain. {ECO:0000269|PubMed:23142736}.		FBgn0031453	21.9707	22.019	22.7035	22.8538	22.3752	22.3073
P12370	cAMP-dependent protein kinase catalytic subunit 1 OS=Drosophila melanogaster OX=7227 GN=Pka-C1 PE=1 SV=3	P12370	Pka-C1	0	60.664	34	12	279	12	12	87.96	150.6	29	22	235	44	11	7	0	3.09959	0.00342541	-0.474969	3.09963	0.00442697	-0.47497	Pka-C1	KAPC1_DROME	cAMP-dependent protein kinase catalytic subunit 1 (PKA C) (EC 2.7.11.11) (Protein kinase DC0)	Pka-C1 CdkA DC0 CG4379	anesthesia-resistant memory [GO:0007615];anterior/posterior pattern specification, imaginal disc [GO:0007448];cAMP-mediated signaling [GO:0019933];cellular response to ethanol [GO:0071361];imaginal disc-derived wing morphogenesis [GO:0007476];modulation of chemical synaptic transmission [GO:0050804];negative regulation of nucleocytoplasmic transport [GO:0046823];negative regulation of smoothened …	cAMP-dependent protein kinase complex [GO:0005952];cell body [GO:0044297];cytosol [GO:0005829];dendrite [GO:0030425];neuron projection [GO:0043005];neuronal cell body [GO:0043025];nucleus [GO:0005634];plasma membrane [GO:0005886]	AMP-activated protein kinase activity [GO:0004679];ATP binding [GO:0005524];cAMP-dependent protein kinase activity [GO:0004691];protein serine kinase activity [GO:0106310];protein serine/threonine kinase activity [GO:0004674]	AMP-activated protein kinase activity [GO:0004679];anesthesia-resistant memory [GO:0007615];anterior/posterior pattern specification, imaginal disc [GO:0007448];ATP binding [GO:0005524];cAMP-dependent protein kinase activity [GO:0004691];cAMP-dependent protein kinase complex [GO:0005952];cAMP-mediated signaling [GO:0019933];cell body [GO:0044297];cellular response to ethanol [GO:0071361];cytosol …	GO:0004674;GO:0004679;GO:0004691;GO:0005524;GO:0005634;GO:0005829;GO:0005886;GO:0005952;GO:0006468;GO:0007314;GO:0007317;GO:0007448;GO:0007476;GO:0007615;GO:0007622;GO:0008103;GO:0008355;GO:0008359;GO:0010628;GO:0010737;GO:0018105;GO:0019933;GO:0030425;GO:0032436;GO:0035332;GO:0040040;GO:0042981;GO:0043005;GO:0043025;GO:0044297;GO:0045187;GO:0045879;GO:0045880;GO:0046823;GO:0048477;GO:0048682;GO:…	Protein kinase superfamily, AGC Ser/Thr protein kinase family, cAMP subfamily	ATP-binding;cAMP;Kinase;Lipoprotein;Myristate;Nucleotide-binding;Phosphoprotein;Reference proteome;Serine/threonine-protein kinase;Transferase	PF00069	IPR000719;IPR000961;IPR008271;IPR011009;IPR017441;IPR044109			TISSUE SPECIFICITY: More abundant in adult head than adult body.		FBgn0000273	22.8783	22.8764	22.8576	22.9548	22.9243	22.6209
A1Z7F2	alpha-glucosidase OS=Drosophila melanogaster OX=7227 GN=Mal-A7 PE=4 SV=1	A1Z7F2	Mal-A7	0	467.129	62	63	2587	54	55	788.46	3728.72	51	56	1544	1043	31	54	9	3.10018	0.00344444	0.840697	3.10019	0.00445198	0.840706	Mal-A7	A1Z7F2_DROME	alpha-glucosidase (EC 3.2.1.20)	Mal-A7 CT36683 Dmel\CG11669 Drome_A7 mal_A7 CG11669 Dmel_CG11669			maltose alpha-glucosidase activity [GO:0032450]	maltose alpha-glucosidase activity [GO:0032450]	GO:0032450		Glycosidase;Hydrolase;Reference proteome;Signal	PF00128	IPR006047;IPR013780;IPR017853;IPR045857					FBgn0033296	25.7182	25.8741	25.6811	26.3049	26.317	25.6865
Q9VCK6	LD34157p OS=Drosophila melanogaster OX=7227 GN=Dmel\CG10184 PE=1 SV=1	Q9VCK6	Dmel\CG10184	0	35.155	34	13	95	13	13	19.09	49.6	32	8	76	19	10	4	0	3.0861	0.00347253	0.956362	3.08606	0.00442458	0.956384	Dmel\CG10184	Q9VCK6_DROME	LD34157p	Dmel\CG10184 CG10184 Dmel_CG10184	glycine biosynthetic process [GO:0006545];threonine catabolic process [GO:0006567]	cytosol [GO:0005829]	L-allo-threonine aldolase activity [GO:0008732]	cytosol [GO:0005829];glycine biosynthetic process [GO:0006545];L-allo-threonine aldolase activity [GO:0008732];threonine catabolic process [GO:0006567]	GO:0005829;GO:0006545;GO:0006567;GO:0008732	Threonine aldolase family	Lyase;Proteomics identification;Pyridoxal phosphate;Reference proteome	PF01212	IPR001597;IPR015421;IPR015422;IPR015424;IPR023603					FBgn0039094	21.1143	21.0493	21.1704	21.5915	21.3752	21.9916
P12080	Integrin alpha-PS2 OS=Drosophila melanogaster OX=7227 GN=if PE=1 SV=2	P12080	if	0	24.62	5	6	63	6	6	21.56	2.39	5	2	61	2	6	2	0	3.08171	0.00347541	-1.67785	2.61362	0.00859854	-2.27587	if	ITA2_DROME	Integrin alpha-PS2 (Position-specific antigen subunit alpha-2) (Protein inflated) [Cleaved into: Integrin alpha-PS2 heavy chain;Integrin alpha-PS2 light chain]	if CG9623	apposition of dorsal and ventral imaginal disc-derived wing surfaces [GO:0007475];axon guidance [GO:0007411];axonal defasciculation [GO:0007414];border follicle cell migration [GO:0007298];cell adhesion mediated by integrin [GO:0033627];cell migration [GO:0016477];cell-cell adhesion [GO:0098609];cell-matrix adhesion [GO:0007160];central nervous system morphogenesis [GO:0021551];hemocyte migration…	apical plasma membrane [GO:0016324];basal plasma membrane [GO:0009925];external side of plasma membrane [GO:0009897];focal adhesion [GO:0005925];integrin complex [GO:0008305];lateral plasma membrane [GO:0016328];plasma membrane [GO:0005886];sarcolemma [GO:0042383]	extracellular matrix binding [GO:0050840];integrin binding [GO:0005178];protein heterodimerization activity [GO:0046982]	apical plasma membrane [GO:0016324];apposition of dorsal and ventral imaginal disc-derived wing surfaces [GO:0007475];axon guidance [GO:0007411];axonal defasciculation [GO:0007414];basal plasma membrane [GO:0009925];border follicle cell migration [GO:0007298];cell adhesion mediated by integrin [GO:0033627];cell migration [GO:0016477];cell-cell adhesion [GO:0098609];cell-matrix adhesion [GO:000716…	GO:0005178;GO:0005886;GO:0005925;GO:0007157;GO:0007160;GO:0007229;GO:0007298;GO:0007411;GO:0007414;GO:0007419;GO:0007431;GO:0007435;GO:0007475;GO:0007476;GO:0007494;GO:0007608;GO:0008305;GO:0009897;GO:0009925;GO:0016203;GO:0016324;GO:0016328;GO:0016477;GO:0021551;GO:0030239;GO:0033627;GO:0034446;GO:0035099;GO:0035160;GO:0042383;GO:0045185;GO:0045214;GO:0046982;GO:0050840;GO:0051492;GO:0098609	Integrin alpha chain family	Alternative splicing;Cell adhesion;Cell membrane;Disulfide bond;Glycoprotein;Integrin;Membrane;Olfaction;Receptor;Reference proteome;Repeat;Sensory transduction;Signal;Transmembrane;Transmembrane helix	PF00357;PF01839;PF08441	IPR000413;IPR013517;IPR013519;IPR013649;IPR018184;IPR028994;IPR032695		DEVELOPMENTAL STAGE: Expressed throughout embryonic and larval development with peaks of expression during mid-embryogenesis and at third larval instar (at protein level). The relative ratio of isoform 1/PS2C and isoform 2/PS2M8 varies widely during development. {ECO:0000269|PubMed:2507168, ECO:0000269|PubMed:2961459, ECO:0000269|PubMed:8240969}.	TISSUE SPECIFICITY: In ovaries, highly expressed in follicle cells. At syncytial blastoderm stage, expressed in the embryonic mesodermal precursors but not in the ectoderm. At embryonic stages 7 and 10, expression is restricted to the mesoderm. At stage 12, expressed in the gonadal sheath and the interstitial cells of the gonad. In stage 16 embryos, expressed in the somatic and visceral muscles w…		FBgn0001250	18.7439	17.734	18.0372	17.4893	16.8639	17.6092
A0A0B4K7H1	Lethal (2) 01289, isoform M OS=Drosophila melanogaster OX=7227 GN=hlk PE=1 SV=1	A1Z6P2;A0A0B4K819;A0A0B4K7H1;E1JGY7	hlk	0	24.716	7	4	21	0	1	3.24	5.67	4	3	20	1	3	1	0	0.0223282	0.96771	0.0608228	3.20791	0.0035092	0.944077	hlk	A0A0B4K7H1_DROME;A0A0B4K819_DROME;A1Z6P2_DROME;E1JGY7_DROME	Lethal (2) 01289, isoform G"";""Lethal (2) 01289, isoform L"";""Lethal (2) 01289, isoform M"";Lethal (2) 01289, isoform A	hlk CG30444 CG9435 Dmel\CG9432 l(2)01289 CG9432 Dmel_CG9432							Proteomics identification;Reference proteome;Signal	PF00085	IPR013766;IPR036249					FBgn0010482	18.9909	19.0717	18.9573	18.8936	18.6132	16.3814
Q24439	ATP synthase subunit O, mitochondrial OS=Drosophila melanogaster OX=7227 GN=ATPsynO PE=2 SV=2	Q24439	ATPsynO	0	198.309	57	25	955	25	25	294.93	1450.62	45	56	569	386	12	22	0	3.0747	0.00352432	-0.688519	3.07482	0.00455249	-0.688515	ATPsynO	ATPO_DROME	ATP synthase subunit O, mitochondrial (Oligomycin sensitivity conferral protein) (OSCP)	ATPsynO Oscp CG4307	proton motive force-driven mitochondrial ATP synthesis [GO:0042776];proton transmembrane transport [GO:1902600]	mitochondrial proton-transporting ATP synthase, stator stalk [GO:0000274];mitochondrion [GO:0005739];proton-transporting ATP synthase complex, catalytic core F(1) [GO:0045261]	proton-transporting ATP synthase activity, rotational mechanism [GO:0046933]	mitochondrial proton-transporting ATP synthase, stator stalk [GO:0000274];mitochondrion [GO:0005739];proton motive force-driven mitochondrial ATP synthesis [GO:0042776];proton transmembrane transport [GO:1902600];proton-transporting ATP synthase activity, rotational mechanism [GO:0046933];proton-transporting ATP synthase complex, catalytic core F(1) [GO:0045261]	GO:0000274;GO:0005739;GO:0042776;GO:0045261;GO:0046933;GO:1902600	ATPase delta chain family	ATP synthesis;Hydrogen ion transport;Ion transport;Membrane;Mitochondrion;Mitochondrion inner membrane;Reference proteome;Transit peptide;Transport	PF00213	IPR000711;IPR026015					FBgn0016691	25.5075	25.2679	25.6348	25.6292	25.5075	25.3645
Q9VJ22	GH09876p OS=Drosophila melanogaster OX=7227 GN=BEST:GH09876 PE=2 SV=2	Q9VJ22	BEST:GH09876	0	86.245	14	5	469	5	5	158.28	902.99	14	14	255	214	4	5	0	3.07486	0.00354348	0.581057	3.07499	0.00457778	0.581064	BEST:GH09876	Q9VJ22_DROME	GH09876p (Uncharacterized protein, isoform A) (Uncharacterized protein, isoform B)	BEST:GH09876 Dmel\CG10650 CG10650 Dmel_CG10650							Reference proteome;Signal	PF05444	IPR008472					FBgn0046302	23.1426	23.2506	23.2288	23.5638	23.9043	23.2961
Q9VWL0	Mec2 OS=Drosophila melanogaster OX=7227 GN=Mec2 PE=1 SV=1	Q9VWL0;Q8MZ13;M9PI06;X2JFR0	CG14192;CG7633;Mec2	0	52.418	21	8	116	6	8	33.02	110.3	21	13	85	31	7	5	0	0.643221	0.286626	0.976995	3.24397	0.0035641	1.64178	CG14192;CG7633;Mec2	M9PI06_DROME;Q8MZ13_DROME;Q9VWL0_DROME;X2JFR0_DROME	Uncharacterized protein, isoform B"";""Uncharacterized protein, isoform C"";Mec2 (SD05291p);RE19958p (Uncharacterized protein, isoform A)	CG14192 BEST:CK01423 CG7633 CK01423 Dmel\CG33253 CG33253 Dmel_CG33253;CG7633 BEST:CK01423 CG14192 CK01423 Dmel\CG33253 CG33253 Dmel_CG33253;Mec2 DMec2 Dmel\CG7635 mec-2 CG7635 Dmel_CG7635	nephrocyte filtration [GO:0097206]	nephrocyte diaphragm [GO:0005917];plasma membrane [GO:0005886]		nephrocyte diaphragm [GO:0005917];nephrocyte filtration [GO:0097206];plasma membrane [GO:0005886]	GO:0005886;GO:0005917;GO:0097206	Band 7/mec-2 family	Membrane;Proteomics identification;Reference proteome;Transmembrane;Transmembrane helix	PF01145	IPR001107;IPR001972;IPR018080;IPR036013;IPR043202					FBgn0030992;FBgn0030993	20.0426	18.8175	19.8606	19.1257	19.661	19.3255
P54385	Glutamate dehydrogenase, mitochondrial OS=Drosophila melanogaster OX=7227 GN=Gdh PE=1 SV=2	P54385;Q8IMY1	Gdh	0	467.437	64	65	2171	14	16	557.08	3977.18	57	64	1107	1064	34	59	46	3.05444	0.00365591	-0.569181	3.05449	0.00474317	-0.569179	Gdh	DHE3_DROME;Q8IMY1_DROME	Glutamate dehydrogenase;Glutamate dehydrogenase, mitochondrial (GDH) (EC 1.4.1.3)	Gdh DHE3 Dmel\CG5320 GDH gdh Gdh-RB GLU-D GLUD Glud GLUD pre-mRNA CG5320 Dmel_CG5320;Gdh Glud CG5320	amino acid metabolic process [GO:0006520];glutamate catabolic process [GO:0006538];glutamate metabolic process [GO:0006536];NADH oxidation [GO:0006116]	cytoplasm [GO:0005737];cytosol [GO:0005829];mitochondrial matrix [GO:0005759];mitochondrion [GO:0005739]	ATP binding [GO:0005524];glutamate dehydrogenase (NAD+) activity [GO:0004352];glutamate dehydrogenase (NADP+) activity [GO:0004354];glutamate dehydrogenase [NAD(P)+] activity [GO:0004353];GTP binding [GO:0005525];identical protein binding [GO:0042802];nucleotide binding [GO:0000166]	amino acid metabolic process [GO:0006520];ATP binding [GO:0005524];cytoplasm [GO:0005737];cytosol [GO:0005829];glutamate catabolic process [GO:0006538];glutamate dehydrogenase (NAD+) activity [GO:0004352];glutamate dehydrogenase (NADP+) activity [GO:0004354];glutamate dehydrogenase [NAD(P)+] activity [GO:0004353];glutamate metabolic process [GO:0006536];GTP binding [GO:0005525];identical protein …	GO:0000166;GO:0004352;GO:0004353;GO:0004354;GO:0005524;GO:0005525;GO:0005737;GO:0005739;GO:0005759;GO:0005829;GO:0006116;GO:0006520;GO:0006536;GO:0006538;GO:0042802	Glu/Leu/Phe/Val dehydrogenases family	Alternative splicing;ATP-binding;GTP-binding;Mitochondrion;NAD;Nucleotide-binding;Oxidoreductase;Proteomics identification;Reference proteome;Transit peptide	PF00208;PF02812	IPR006095;IPR006096;IPR006097;IPR014362;IPR033524;IPR033922;IPR036291;IPR046346		DEVELOPMENTAL STAGE: Expressed at all stages. {ECO:0000269|PubMed:10992165}.	TISSUE SPECIFICITY: Expressed throughout the embryo during early stages before becoming localized in mesodermal tissue by stage 8. At stage 12 expression is concentrated in the posterior midgut. After stage 13 expression it is found in the anterior and posterior midgut, the hindgut, fat body, muscle, and central nervous system. In 3rd instar larvae expression is found in the leg disks, the wing p…		FBgn0001098	26.604	26.5898	26.6595	26.4999	26.4723	26.2768
P37161	Lysozyme X OS=Drosophila melanogaster OX=7227 GN=LysX PE=2 SV=2	P37161	LysX	0	43.169	22	4	495	1	1	193.08	792.01	22	22	288	207	2	4	0	3.05427	0.00365775	2.48036	2.55605	0.00926829	2.36075	LysX	LYSX_DROME	Lysozyme X (EC 3.2.1.17) (1,4-beta-N-acetylmuramidase X)	LysX CG9120	defense response to Gram-negative bacterium [GO:0050829];killing of cells of another organism [GO:0031640];metabolic process [GO:0008152]	extracellular space [GO:0005615]	lysozyme activity [GO:0003796]	defense response to Gram-negative bacterium [GO:0050829];extracellular space [GO:0005615];killing of cells of another organism [GO:0031640];lysozyme activity [GO:0003796];metabolic process [GO:0008152]	GO:0003796;GO:0005615;GO:0008152;GO:0031640;GO:0050829	Glycosyl hydrolase 22 family	Antimicrobial;Bacteriolytic enzyme;Disulfide bond;Glycosidase;Hydrolase;Reference proteome;Signal	PF00062	IPR000974;IPR001916;IPR019799;IPR023346		DEVELOPMENTAL STAGE: Rises dramatically in the late third instar, then decreases gradually during the pupal stages. Low expression is found in adults.	TISSUE SPECIFICITY: Found in the midgut.		FBgn0004431	17.2042	16.5714	16.0786	16.977	18.2044	16.0096
Q8INU6	FI03731p OS=Drosophila melanogaster OX=7227 GN=CG9332 PE=2 SV=1	Q8INU6	CG9332	0	43.535	24	8	246	6	6	76.83	186.82	21	21	180	66	7	6	0	3.04534	0.00370213	1.1601	3.04534	0.00482609	1.16008	CG9332	Q8INU6_DROME	FI03731p (Uncharacterized protein, isoform A (EC 1.1.1.29, EC 1.1.1.79, EC 1.1.1.81)) (Uncharacterized protein, isoform B)	CG9332 CG31674-RA Dmel\CG31674 CG31674 Dmel_CG31674		cytosol [GO:0005829]	glycerate dehydrogenase activity [GO:0008465];glyoxylate reductase (NADP+) activity [GO:0030267];hydroxypyruvate reductase activity [GO:0016618];NAD binding [GO:0051287]	cytosol [GO:0005829];glycerate dehydrogenase activity [GO:0008465];glyoxylate reductase (NADP+) activity [GO:0030267];hydroxypyruvate reductase activity [GO:0016618];NAD binding [GO:0051287]	GO:0005829;GO:0008465;GO:0016618;GO:0030267;GO:0051287	D-isomer specific 2-hydroxyacid dehydrogenase family	Oxidoreductase;Reference proteome	PF00389;PF02826	IPR006139;IPR006140;IPR029753;IPR036291					FBgn0051674	19.9272	20.3321	19.9742	20.1457	20.3857	19.0532
Q9VAY3	Mitoferrin OS=Drosophila melanogaster OX=7227 GN=mfrn PE=2 SV=1	Q9VAY3	mfrn	0	26.224	22	6	39	6	6	11.96	10.84	18	10	36	3	5	2	0	3.04061	0.00372487	1.47214	3.04057	0.00482162	1.47215	mfrn	MFRN_DROME	Mitoferrin (dmfrn)	mfrn CG4963	iron import into the mitochondrion [GO:0048250];multicellular organismal-level iron ion homeostasis [GO:0060586];spermatid differentiation [GO:0048515]	mitochondrial inner membrane [GO:0005743];mitochondrial membrane [GO:0031966];mitochondrion [GO:0005739]	ferrous iron transmembrane transporter activity [GO:0015093];iron ion transmembrane transporter activity [GO:0005381]	ferrous iron transmembrane transporter activity [GO:0015093];iron import into the mitochondrion [GO:0048250];iron ion transmembrane transporter activity [GO:0005381];mitochondrial inner membrane [GO:0005743];mitochondrial membrane [GO:0031966];mitochondrion [GO:0005739];multicellular organismal-level iron ion homeostasis [GO:0060586];spermatid differentiation [GO:0048515]	GO:0005381;GO:0005739;GO:0005743;GO:0015093;GO:0031966;GO:0048250;GO:0048515;GO:0060586	Mitochondrial carrier (TC 2.A.29) family	Ion transport;Iron;Iron transport;Membrane;Mitochondrion;Mitochondrion inner membrane;Reference proteome;Repeat;Transmembrane;Transmembrane helix;Transport	PF00153	IPR002067;IPR018108;IPR023395					FBgn0039561	19.9142	21.2361	19.8191	20.68	20.1946	20.0426
Q9VZP5	Eukaryotic translation initiation factor 5B OS=Drosophila melanogaster OX=7227 GN=eIF5B PE=1 SV=2	Q9VZP5;M9ND37;M9NFL1	eIF5B	0	36.651	13	10	113	1	10	33.59	44.6	12	4	98	15	9	4	0	3.03166	0.00372632	-0.343643	3.03144	0.00486022	-0.343631	eIF5B	M9ND37_DROME;M9NFL1_DROME;Q9VZP5_DROME	Eukaryotic translation initiation factor 5B (Translation initiation factor IF-2)	eIF5B A1 anon-WO0118547.362 CG14970 cIF2 dIF2 Dmel\CG10840 EIF5B Eif5b eIF5B-RB IF2 yIF2 CG10840 Dmel_CG10840;eIF5B A1 anon-WO0118547.362 CG14970 cIF2 dIF2 Dmel\CG10840 EIF5B Eif5b IF2 yIF2 CG10840 Dmel_CG10840	translational initiation [GO:0006413]	cytoplasm [GO:0005737];cytosol [GO:0005829]	DEAD/H-box RNA helicase binding [GO:0017151];GTP binding [GO:0005525];GTPase activity [GO:0003924];translation initiation factor activity [GO:0003743]	cytoplasm [GO:0005737];cytosol [GO:0005829];DEAD/H-box RNA helicase binding [GO:0017151];GTP binding [GO:0005525];GTPase activity [GO:0003924];translation initiation factor activity [GO:0003743];translational initiation [GO:0006413]	GO:0003743;GO:0003924;GO:0005525;GO:0005737;GO:0005829;GO:0006413;GO:0017151		GTP-binding;Initiation factor;Nucleotide-binding;Protein biosynthesis;Proteomics identification;Reference proteome	PF00009;PF03144;PF11987	IPR000795;IPR004161;IPR005225;IPR009000;IPR015760;IPR023115;IPR027417;IPR036925					FBgn0026259	21.9171	21.5823	21.8073	21.6276	21.5961	21.8538
Q9VTY2	Uncharacterized protein, isoform A OS=Drosophila melanogaster OX=7227 GN=anon-WO0172774.89 PE=1 SV=1	Q9VTY2	anon-WO0172774.89	0	50.356	43	11	146	10	10	43.54	90.01	43	10	112	34	10	3	0	3.02135	0.0038534	-0.652093	3.02134	0.0048984	-0.652082	anon-WO0172774.89	Q9VTY2_DROME	Uncharacterized protein, isoform A (EC 1.1.1.21) (Uncharacterized protein, isoform D)	anon-WO0172774.89 AKR CG32101 Dmel\CG10638 CG10638 Dmel_CG10638		cytosol [GO:0005829]	alditol:NADP+ 1-oxidoreductase activity [GO:0004032]	alditol:NADP+ 1-oxidoreductase activity [GO:0004032];cytosol [GO:0005829]	GO:0004032;GO:0005829		Oxidoreductase;Proteomics identification;Reference proteome	PF00248	IPR018170;IPR020471;IPR023210;IPR036812;IPR044488					FBgn0036290	21.0493	21.2989	21.4067	21.1642	21.2302	21.0359
M9PFZ1	Nopp140, isoform E OS=Drosophila melanogaster OX=7227 GN=Nopp140 PE=1 SV=1	M9PFZ1;M9MSM4;Q9VNX6;Q7KTV5	Nopp140	0.001	10.017	3	2	23	0	2	4.72	12.89	3	3	16	7	2	2	0	2.9885	0.00416495	-0.585909	2.98837	0.00513684	-0.585908	Nopp140	M9MSM4_DROME;M9PFZ1_DROME;Q7KTV5_DROME;Q9VNX6_DROME	Nopp140, isoform B"";""Nopp140, isoform E"";""Nopp140, isoform F"";LD06749p (Nopp140, isoform A)	Nopp140 Dmel\CG7421 DmNopp140 NCL Nopp- 140 nopp140 CG7421 Dmel_CG7421	ribosome biogenesis [GO:0042254];rRNA 2'-O-methylation [GO:0000451]	nucleolus [GO:0005730];nucleoplasm [GO:0005654]		nucleolus [GO:0005730];nucleoplasm [GO:0005654];ribosome biogenesis [GO:0042254];rRNA 2'-O-methylation [GO:0000451]	GO:0000451;GO:0005654;GO:0005730;GO:0042254		Proteomics identification;Reference proteome	PF05022	IPR007718					FBgn0037137	19.9882	20.6886	20.4273	20.4273	20.3538	20.8034
Q6ILC6	HDC09735 OS=Drosophila melanogaster OX=7227 GN=Dmel\CG42397 PE=4 SV=1	Q6ILC6	Dmel\CG42397	0	23.122	25	5	160	4	4	57.28	143.12	19	25	109	51	3	5	0	2.98008	0.00418367	2.54011	2.44218	0.0106456	1.93631	Dmel\CG42397	Q6ILC6_DROME	HDC09735	Dmel\CG42397 CG42397 Dmel_CG42397 HDC09735		extracellular region [GO:0005576]	chitin binding [GO:0008061]	chitin binding [GO:0008061];extracellular region [GO:0005576]	GO:0005576;GO:0008061		Reference proteome;Signal	PF01607	IPR002557;IPR036508					FBgn0259748	21.0821	19.8361	21.0756	19.2161	19.8667	18.1452
Q9VRS7	GH01508p OS=Drosophila melanogaster OX=7227 GN=Jon65Aiii PE=2 SV=1	Q9VRS7	Jon65Aiii	0	179.766	63	27	1307	22	22	316.32	2854.33	44	59	465	842	7	26	0	3.00005	0.0041875	0.527112	3.00018	0.00507937	0.527132	Jon65Aiii	Q9VRS7_DROME	GH01508p (Jonah 65Aiii (EC 3.4.21.-))	Jon65Aiii anon-EST:GressD16 anon-WO0140519.59 Dmel\CG6483 Jon65 Jon65A jon65Aiii SP98 CG6483 Dmel_CG6483	proteolysis [GO:0006508]		endopeptidase activity [GO:0004175];serine hydrolase activity [GO:0017171];serine-type endopeptidase activity [GO:0004252]	endopeptidase activity [GO:0004175];proteolysis [GO:0006508];serine hydrolase activity [GO:0017171];serine-type endopeptidase activity [GO:0004252]	GO:0004175;GO:0004252;GO:0006508;GO:0017171		Disulfide bond;Hydrolase;Protease;Reference proteome;Serine protease;Signal	PF00089	IPR001254;IPR001314;IPR009003;IPR018114;IPR033116;IPR043504					FBgn0035665	25.4394	25.4769	25.217	25.3975	25.4769	25.1095
Q9W048	AB hydrolase-1 domain-containing protein OS=Drosophila melanogaster OX=7227 GN=Dmel\CG15879 PE=4 SV=1	Q9W048	Dmel\CG15879	0	14.56	12	3	29	1	1	5.93	34.7	8	10	19	10	2	2	1	2.98128	0.00420513	-2.10747	2.89254	0.00629126	-2.22783	Dmel\CG15879	Q9W048_DROME	AB hydrolase-1 domain-containing protein	Dmel\CG15879 CG15879 Dmel_CG15879			hydrolase activity [GO:0016787]	hydrolase activity [GO:0016787]	GO:0016787		Hydrolase;Reference proteome	PF12697	IPR000073;IPR029058					FBgn0035309	19.1002	18.3962	19.0292	18.8238	18.9402	16.2042
Q24583	V-type proton ATPase subunit F 1 OS=Drosophila melanogaster OX=7227 GN=Vha14-1 PE=1 SV=1	Q24583	Vha14-1	0	177.732	79	19	720	19	19	192.37	1367.61	64	65	375	345	9	16	0	2.97249	0.00424365	-0.42855	2.97233	0.00550785	-0.42855	Vha14-1	VATF1_DROME	V-type proton ATPase subunit F 1 (V-ATPase subunit F 1) (V-ATPase 14 kDa subunit) (Vacuolar H+ ATPase subunit 14-1) (Vacuolar proton pump subunit F 1)	Vha14-1 Vha14 CG8210	proton transmembrane transport [GO:1902600]	membrane [GO:0016020];plasma membrane proton-transporting V-type ATPase complex [GO:0033181];vacuolar proton-transporting V-type ATPase, V1 domain [GO:0000221]	proton-transporting ATPase activity, rotational mechanism [GO:0046961]	membrane [GO:0016020];plasma membrane proton-transporting V-type ATPase complex [GO:0033181];proton transmembrane transport [GO:1902600];proton-transporting ATPase activity, rotational mechanism [GO:0046961];vacuolar proton-transporting V-type ATPase, V1 domain [GO:0000221]	GO:0000221;GO:0016020;GO:0033181;GO:0046961;GO:1902600	V-ATPase F subunit family	Hydrogen ion transport;Ion transport;Phosphoprotein;Reference proteome;Transport	PF01990	IPR005772;IPR008218;IPR036906					FBgn0262512	25.0526	24.9539	25.0813	25.1871	24.976	25.0317
Q9VXP8	Peptidase S1 domain-containing protein OS=Drosophila melanogaster OX=7227 GN=Dmel\CG8952 PE=4 SV=1	Q9VXP8	Dmel\CG8952	0	23.07	15	5	74	5	5	22.32	42.13	15	12	60	14	5	4	0	2.95424	0.00425743	1.16421	2.95425	0.00558376	1.16421	Dmel\CG8952	Q9VXP8_DROME	Peptidase S1 domain-containing protein	Dmel\CG8952 SP52 CG8952 Dmel_CG8952	proteolysis [GO:0006508]		serine hydrolase activity [GO:0017171];serine-type endopeptidase activity [GO:0004252]	proteolysis [GO:0006508];serine hydrolase activity [GO:0017171];serine-type endopeptidase activity [GO:0004252]	GO:0004252;GO:0006508;GO:0017171		Disulfide bond;Hydrolase;Protease;Reference proteome;Serine protease;Signal	PF00089	IPR001254;IPR001314;IPR009003;IPR018114;IPR033116;IPR043504					FBgn0030688	19.9742	19.8995	19.8965	20.1457	20.8727	20.343
Q9VKD9	MIP16835p1 OS=Drosophila melanogaster OX=7227 GN=Dmel\CG16965 PE=2 SV=2	Q9VKD9	Dmel\CG16965	0	29.63	12	8	106	8	8	36.08	39.72	10	6	92	14	7	4	0	2.96822	0.00426263	1.61808	2.96815	0.00547917	1.61806	Dmel\CG16965	Q9VKD9_DROME	MIP16835p1	Dmel\CG16965 CG16965-RB CG16965 Dmel_CG16965	carbohydrate metabolic process [GO:0005975]		protein-glucosylgalactosylhydroxylysine glucosidase activity [GO:0047402]	carbohydrate metabolic process [GO:0005975];protein-glucosylgalactosylhydroxylysine glucosidase activity [GO:0047402]	GO:0005975;GO:0047402		Glycosidase;Hydrolase;Reference proteome;Signal	PF03632	IPR005195;IPR008928;IPR012341					FBgn0032387	20.2419	20.3101	20.0426	20.0691	20.5165	19.606
Q9VRL0	Cytochrome c1, isoform A OS=Drosophila melanogaster OX=7227 GN=Cyt-c1 PE=1 SV=1	Q9VRL0	Cyt-c1	0	332.076	60	32	2151	32	32	565.74	4443.06	43	60	1004	1147	13	31	0	2.95604	0.00427861	-0.262047	2.95569	0.00557143	-0.262013	Cyt-c1	Q9VRL0_DROME	Cytochrome c1, isoform A (Cytochrome c1, isoform B) (GM14501p)	Cyt-c1 anon-EST:Posey141 CY1 Cyc1 Dmel\CG4769 CG4769 Dmel_CG4769	mitochondrial electron transport, ubiquinol to cytochrome c [GO:0006122]	mitochondrial respiratory chain complex III [GO:0005750];mitochondrion [GO:0005739]	heme binding [GO:0020037];metal ion binding [GO:0046872];ubiquinol-cytochrome-c reductase activity [GO:0008121]	heme binding [GO:0020037];metal ion binding [GO:0046872];mitochondrial electron transport, ubiquinol to cytochrome c [GO:0006122];mitochondrial respiratory chain complex III [GO:0005750];mitochondrion [GO:0005739];ubiquinol-cytochrome-c reductase activity [GO:0008121]	GO:0005739;GO:0005750;GO:0006122;GO:0008121;GO:0020037;GO:0046872	Cytochrome c family	Heme;Iron;Membrane;Metal-binding;Mitochondrion;Mitochondrion inner membrane;Proteomics identification;Reference proteome;Transit peptide;Transmembrane;Transmembrane helix	PF02167	IPR002326;IPR009056;IPR021157;IPR036909					FBgn0035600	26.726	26.7517	26.7771	27.0084	26.9316	26.9316
Q9VRS3	Uncharacterized protein, isoform A OS=Drosophila melanogaster OX=7227 GN=anon-WO0140519.232 PE=4 SV=2	Q9VRS3	anon-WO0140519.232	0	70.591	49	14	646	10	10	232.52	737.19	45	25	352	294	9	10	0	2.95824	0.0043	2.13949	2.95825	0.00555897	2.13949	anon-WO0140519.232	Q9VRS3_DROME	Uncharacterized protein, isoform A (EC 3.4.21.-) (Uncharacterized protein, isoform B)	anon-WO0140519.232 Dmel\CG10477 SP51 CG10477 Dmel_CG10477	proteolysis [GO:0006508]		endopeptidase activity [GO:0004175];serine hydrolase activity [GO:0017171];serine-type endopeptidase activity [GO:0004252]	endopeptidase activity [GO:0004175];proteolysis [GO:0006508];serine hydrolase activity [GO:0017171];serine-type endopeptidase activity [GO:0004252]	GO:0004175;GO:0004252;GO:0006508;GO:0017171		Disulfide bond;Hydrolase;Protease;Reference proteome;Serine protease;Signal	PF00089	IPR001254;IPR001314;IPR009003;IPR018114;IPR033116;IPR043504					FBgn0035661	21.3752	20.7223	20.9024	19.8144	19.9142	19.4046
O46051	Probable cytochrome P450 4d14 OS=Drosophila melanogaster OX=7227 GN=Cyp4d14 PE=3 SV=1	O46051;M9PGI4	Cyp4d14	0	155.683	40	23	740	1	21	266.14	673.94	37	31	501	239	17	19	1	2.95907	0.00430151	-0.376986	2.95883	0.00553368	-0.376981	Cyp4d14	C4D14_DROME;M9PGI4_DROME	Cyp4d14, isoform B (EC 1.14.-.-);Probable cytochrome P450 4d14 (EC 1.14.-.-) (CYPIVD14)	Cyp4d14 4d14 CYP4D14 Cyp4D14 Dmel\CG3540 EG:152A3.2 CG3540 Dmel_CG3540;Cyp4d14 CG3540		endoplasmic reticulum membrane [GO:0005789];membrane [GO:0016020]	heme binding [GO:0020037];iron ion binding [GO:0005506];monooxygenase activity [GO:0004497];oxidoreductase activity, acting on paired donors, with incorporation or reduction of molecular oxygen [GO:0016705]	endoplasmic reticulum membrane [GO:0005789];heme binding [GO:0020037];iron ion binding [GO:0005506];membrane [GO:0016020];monooxygenase activity [GO:0004497];oxidoreductase activity, acting on paired donors, with incorporation or reduction of molecular oxygen [GO:0016705]""	GO:0004497;GO:0005506;GO:0005789;GO:0016020;GO:0016705;GO:0020037	Cytochrome P450 family	Endoplasmic reticulum;Heme;Iron;Membrane;Metal-binding;Microsome;Monooxygenase;Oxidoreductase;Reference proteome;Signal	PF00067	IPR001128;IPR002401;IPR017972;IPR036396					FBgn0023541	24.7543	24.4041	24.8044	24.5696	24.7846	24.6375
Q9VDP9	S-formylglutathione hydrolase OS=Drosophila melanogaster OX=7227 GN=Dmel\CG4390 PE=1 SV=1	Q9VDP9;Q7KSB5	Dmel\CG4390	0	60.376	41	12	134	1	12	4.39	410.3	15	38	17	117	3	10	0	2.94042	0.00437073	0.494245	2.94057	0.00578	0.494244	Dmel\CG4390	Q7KSB5_DROME;Q9VDP9_DROME	S-formylglutathione hydrolase (EC 3.1.2.12)	Dmel\CG4390 CG4390 Dmel_CG4390	formaldehyde catabolic process [GO:0046294]	cytosol [GO:0005829]	carboxylic ester hydrolase activity [GO:0052689];serine hydrolase activity [GO:0017171];S-formylglutathione hydrolase activity [GO:0018738]	carboxylic ester hydrolase activity [GO:0052689];cytosol [GO:0005829];formaldehyde catabolic process [GO:0046294];serine hydrolase activity [GO:0017171];S-formylglutathione hydrolase activity [GO:0018738]	GO:0005829;GO:0017171;GO:0018738;GO:0046294;GO:0052689	Esterase D family	Cytoplasm;Hydrolase;Proteomics identification;Reference proteome;Serine esterase	PF00756	IPR000801;IPR014186;IPR029058					FBgn0038771	22.3962	22.8054	22.6628	22.5069	22.5568	22.1426
Q9VU22	DNA/RNA non-specific endonuclease domain-containing protein OS=Drosophila melanogaster OX=7227 GN=Dmel\CG14120 PE=1 SV=1	Q9VU22	Dmel\CG14120	0	253.263	30	39	818	39	39	255.96	1348.12	22	24	447	371	20	31	0	2.94273	0.00439216	0.545255	2.94292	0.00574874	0.545254	Dmel\CG14120	Q9VU22_DROME	DNA/RNA non-specific endonuclease domain-containing protein	Dmel\CG14120 CG14120 Dmel_CG14120	apoptotic DNA fragmentation [GO:0006309]	mitochondrial inner membrane [GO:0005743];nucleus [GO:0005634]	metal ion binding [GO:0046872];nucleic acid binding [GO:0003676];RNA endonuclease activity [GO:0004521];single-stranded DNA endodeoxyribonuclease activity [GO:0000014]	apoptotic DNA fragmentation [GO:0006309];metal ion binding [GO:0046872];mitochondrial inner membrane [GO:0005743];nucleic acid binding [GO:0003676];nucleus [GO:0005634];RNA endonuclease activity [GO:0004521];single-stranded DNA endodeoxyribonuclease activity [GO:0000014]	GO:0000014;GO:0003676;GO:0004521;GO:0005634;GO:0005743;GO:0006309;GO:0046872	DNA/RNA non-specific endonuclease family	Proteomics identification;Reference proteome;Signal	PF01223	IPR001604;IPR020821;IPR040255;IPR044925;IPR044929					FBgn0036321	24.2535	24.1719	24.5345	24.3975	24.4862	24.3444
P29327	40S ribosomal protein S6 OS=Drosophila melanogaster OX=7227 GN=RpS6 PE=1 SV=1	P29327	RpS6	0	125.655	39	21	546	6	6	144.59	719.34	33	27	330	216	13	13	11	2.948	0.00439409	0.576374	2.94805	0.00561616	0.57638	RpS6	RS6_DROME	40S ribosomal protein S6	RpS6 hen l(1)air8 CG10944	cytoplasmic translation [GO:0002181];ribosomal small subunit biogenesis [GO:0042274]	cytosolic ribosome [GO:0022626];cytosolic small ribosomal subunit [GO:0022627];small-subunit processome [GO:0032040]	structural constituent of ribosome [GO:0003735]	cytoplasmic translation [GO:0002181];cytosolic ribosome [GO:0022626];cytosolic small ribosomal subunit [GO:0022627];ribosomal small subunit biogenesis [GO:0042274];small-subunit processome [GO:0032040];structural constituent of ribosome [GO:0003735]	GO:0002181;GO:0003735;GO:0022626;GO:0022627;GO:0032040;GO:0042274	Eukaryotic ribosomal protein eS6 family	3D-structure;Alternative splicing;Cytoplasm;Nucleus;Phosphoprotein;Reference proteome;Ribonucleoprotein;Ribosomal protein	PF01092	IPR001377;IPR014401;IPR018282					FBgn0261592	24.0526	23.9406	23.5983	23.9847	23.654	23.9495
Q9VC63	FI20190p1 OS=Drosophila melanogaster OX=7227 GN=Cftr PE=1 SV=2	Q9VC63	Cftr	0	38.879	10	14	58	13	13	15.38	NaN	10	NaN	58	NaN	14	NaN	0	2.92454	0.00454369	-0.891948	2.92464	0.0059802	-0.891975	Cftr	Q9VC63_DROME	FI20190p1 (Uncharacterized protein, isoform A (EC 3.6.1.3)) (Uncharacterized protein, isoform B)	Cftr CG5789-RA Dme_CG5789 Dmel\CG5789 CG5789 Dmel_CG5789	transmembrane transport [GO:0055085]	membrane [GO:0016020]	ABC-type transporter activity [GO:0140359];ATP binding [GO:0005524];ATP hydrolysis activity [GO:0016887];ATPase-coupled transmembrane transporter activity [GO:0042626]	ABC-type transporter activity [GO:0140359];ATP binding [GO:0005524];ATP hydrolysis activity [GO:0016887];ATPase-coupled transmembrane transporter activity [GO:0042626];membrane [GO:0016020];transmembrane transport [GO:0055085]	GO:0005524;GO:0016020;GO:0016887;GO:0042626;GO:0055085;GO:0140359		ATP-binding;Hydrolase;Membrane;Nucleotide-binding;Proteomics identification;Reference proteome;Transmembrane;Transmembrane helix	PF00005;PF00664	IPR003439;IPR003593;IPR011527;IPR017871;IPR027417;IPR036640;IPR044726;IPR044746					FBgn0039207	22.2302	23.1901	22.4626	22.3294	22.5754	22.8442
Q9VXY9	Opossum, isoform A OS=Drosophila melanogaster OX=7227 GN=opm PE=1 SV=2	Q9VXY9	opm	0	19.024	13	4	56	4	4	16.03	24	13	4	48	8	4	1	0	2.91778	0.00455769	-1.87125	2.91775	0.00607843	-1.87124	opm	Q9VXY9_DROME	Opossum, isoform A (Opossum, isoform C)	opm Dmel\CG9053 Omp opo p24 CG9053 Dmel_CG9053	endoplasmic reticulum to Golgi vesicle-mediated transport [GO:0006888];Golgi organization [GO:0007030];Golgi vesicle transport [GO:0048193];intracellular protein transport [GO:0006886]	COPII-coated ER to Golgi transport vesicle [GO:0030134];endoplasmic reticulum [GO:0005783];endoplasmic reticulum-Golgi intermediate compartment [GO:0005793];Golgi apparatus [GO:0005794];Golgi cis cisterna [GO:0000137];membrane [GO:0016020]	cargo receptor activity [GO:0038024]	cargo receptor activity [GO:0038024];COPII-coated ER to Golgi transport vesicle [GO:0030134];endoplasmic reticulum [GO:0005783];endoplasmic reticulum to Golgi vesicle-mediated transport [GO:0006888];endoplasmic reticulum-Golgi intermediate compartment [GO:0005793];Golgi apparatus [GO:0005794];Golgi cis cisterna [GO:0000137];Golgi organization [GO:0007030];Golgi vesicle transport [GO:0048193];intr…	GO:0000137;GO:0005783;GO:0005793;GO:0005794;GO:0006886;GO:0006888;GO:0007030;GO:0016020;GO:0030134;GO:0038024;GO:0048193	EMP24/GP25L family	Developmental protein;Membrane;Proteomics identification;Reference proteome;Signal;Transmembrane;Transmembrane helix	PF01105	IPR009038;IPR015720;IPR036598					FBgn0264389	20.2877	20.2185	20.4067	20.2535	20.2302	20.3101
Q9W423	LD18904p OS=Drosophila melanogaster OX=7227 GN=schlank PE=1 SV=2	Q9W423	schlank	0	35.792	10	6	287	6	6	107.71	198.74	10	10	213	74	6	5	0	2.91954	0.00456039	0.354366	2.91993	0.00610837	0.354393	schlank	Q9W423_DROME	LD18904p (Longevity protein) (Schlank, isoform A (EC 2.3.1.24)) (Schlank, isoform B)	schlank CerS CG15898 DLAG1 DLag1 Dlag1 Dmel\CG3576 l(1)G0061 l(1)G0365 l(1)G0489 Lag1 lag1 lon Schlank CG3576 Dmel_CG3576	ceramide biosynthetic process [GO:0046513];negative regulation of lipid catabolic process [GO:0050995];positive regulation of lipid biosynthetic process [GO:0046889];SREBP signaling pathway [GO:0032933];triglyceride metabolic process [GO:0006641]	endoplasmic reticulum [GO:0005783];endoplasmic reticulum membrane [GO:0005789];membrane [GO:0016020];nuclear inner membrane [GO:0005637];nucleus [GO:0005634]	DNA binding [GO:0003677];sphingosine N-acyltransferase activity [GO:0050291]	ceramide biosynthetic process [GO:0046513];DNA binding [GO:0003677];endoplasmic reticulum [GO:0005783];endoplasmic reticulum membrane [GO:0005789];membrane [GO:0016020];negative regulation of lipid catabolic process [GO:0050995];nuclear inner membrane [GO:0005637];nucleus [GO:0005634];positive regulation of lipid biosynthetic process [GO:0046889];sphingosine N-acyltransferase activity [GO:0050291…	GO:0003677;GO:0005634;GO:0005637;GO:0005783;GO:0005789;GO:0006641;GO:0016020;GO:0032933;GO:0046513;GO:0046889;GO:0050291;GO:0050995		Acyltransferase;DNA-binding;Homeobox;Membrane;Nucleus;Proteomics identification;Reference proteome;Transferase;Transmembrane;Transmembrane helix	PF03798	IPR001356;IPR006634;IPR009057;IPR016439	UPA00222			PATHWAY: Lipid metabolism;PATHWAY: Sphingolipid metabolism. {ECO:0000256|ARBA:ARBA00004991}.;sphingolipid metabolism. {ECO:0000256|ARBA:ARBA00004760}.	FBgn0040918	21.714	21.8576	21.68	21.8614	21.8385	22.0258
Q9W2C5	DUF753 domain-containing protein OS=Drosophila melanogaster OX=7227 GN=CT14230 PE=4 SV=1	Q9W2C5	CT14230	0	155.695	61	17	1426	17	17	552.81	2547.7	48	61	767	659	8	17	0	2.90326	0.00472727	1.05047	2.90332	0.00622439	1.05048	CT14230	Q9W2C5_DROME	DUF753 domain-containing protein	CT14230 BcDNA:LP06375 Dmel\CG4363 CG4363 Dmel_CG4363							Reference proteome;Signal	PF05444	IPR008472					FBgn0034663	25.0275	25.654	25.3376	26.2317	26.1371	25.5551
Q9VXG0	CDC50, isoform A OS=Drosophila melanogaster OX=7227 GN=Cdc50 PE=2 SV=1	Q9VXG0;X2JKP3	Cdc50	0	45.61	26	8	124	0	8	35.61	64.27	22	24	103	21	6	6	0	2.88801	0.00477358	-0.624229	2.88791	0.00625837	-0.624243	Cdc50	Q9VXG0_DROME;X2JKP3_DROME	CDC50, isoform B"";CDC50, isoform A (FI04422p)	Cdc50 CDC50 CG9947-RA Dmel\CG9947 CG9947 Dmel_CG9947;Cdc50 CDC50 Dmel\CG9947 CG9947 Dmel_CG9947	macromolecule localization [GO:0033036];phospholipid translocation [GO:0045332]	endoplasmic reticulum [GO:0005783];Golgi apparatus [GO:0005794];phospholipid-translocating ATPase complex [GO:1990531];plasma membrane [GO:0005886]	structural molecule activity [GO:0005198]	endoplasmic reticulum [GO:0005783];Golgi apparatus [GO:0005794];macromolecule localization [GO:0033036];phospholipid translocation [GO:0045332];phospholipid-translocating ATPase complex [GO:1990531];plasma membrane [GO:0005886];structural molecule activity [GO:0005198]	GO:0005198;GO:0005783;GO:0005794;GO:0005886;GO:0033036;GO:0045332;GO:1990531	CDC50/LEM3 family	Membrane;Reference proteome;Transmembrane;Transmembrane helix	PF03381	IPR005045					FBgn0030752	22.0723	21.7756	22.3045	22.1612	22.019	21.7182
Q8IPP8	Uncharacterized protein OS=Drosophila melanogaster OX=7227 GN=Dmel\CG31548 PE=1 SV=1	Q8IPP8	Dmel\CG31548	0	38.288	30	8	169	5	5	50.96	212.9	30	19	93	76	7	5	1	2.88878	0.00479621	0.827648	2.88869	0.00626923	0.827606	Dmel\CG31548	Q8IPP8_DROME	Uncharacterized protein (EC 1.1.1.62, EC 1.1.1.64)	Dmel\CG31548 BcDNA:RH24570 CG2907 CG31548 Dmel_CG31548			estradiol 17-beta-dehydrogenase [NAD(P)] activity [GO:0004303];testosterone 17-beta-dehydrogenase (NADP+) activity [GO:0047045]	estradiol 17-beta-dehydrogenase [NAD(P)] activity [GO:0004303];testosterone 17-beta-dehydrogenase (NADP+) activity [GO:0047045]	GO:0004303;GO:0047045		Oxidoreductase;Proteomics identification;Reference proteome	PF13561	IPR002347;IPR020904;IPR036291					FBgn0051548	20.3645	21.2243	20.5451	21.1825	21.3045	20.6364
Q9V3M3	Metalloendopeptidase OS=Drosophila melanogaster OX=7227 GN=BG:BACR44L22.2 PE=1 SV=1	Q9V3M3	BG:BACR44L22.2	0	24.157	32	7	181	7	7	66.38	72.85	32	11	155	26	7	3	0	2.88961	0.0048	1.18961	2.88965	0.00626087	1.18964	BG:BACR44L22.2	Q9V3M3_DROME	Metalloendopeptidase (EC 3.4.24.-)	BG:BACR44L22.2 BACcr44L22.2 Dmel\CG15254 CG15254 Dmel_CG15254	proteolysis [GO:0006508]		metalloendopeptidase activity [GO:0004222];zinc ion binding [GO:0008270]	metalloendopeptidase activity [GO:0004222];proteolysis [GO:0006508];zinc ion binding [GO:0008270]	GO:0004222;GO:0006508;GO:0008270		Disulfide bond;Hydrolase;Metal-binding;Metalloprotease;Protease;Proteomics identification;Reference proteome;Signal;Zinc	PF01400	IPR001506;IPR006026;IPR024079;IPR034035					FBgn0028949	19.5069	21.0292	20.3211	21.1581	21.1269	20.4874
Q8MLS2	ribose-5-phosphate isomerase OS=Drosophila melanogaster OX=7227 GN=Rpi PE=1 SV=3	Q8MLS2	Rpi	0	35.736	35	7	125	7	7	36.34	96.46	35	24	98	27	7	4	0	2.88235	0.00482243	-0.795649	2.88229	0.00626667	-0.795646	Rpi	Q8MLS2_DROME	ribose-5-phosphate isomerase (EC 5.3.1.6)	Rpi CG9872 Dmel\CG30410 rpi CG30410 Dmel_CG30410	D-ribose metabolic process [GO:0006014];pentose-phosphate shunt, non-oxidative branch [GO:0009052]	intracellular membrane-bounded organelle [GO:0043231]	ribose-5-phosphate isomerase activity [GO:0004751]	D-ribose metabolic process [GO:0006014];intracellular membrane-bounded organelle [GO:0043231];pentose-phosphate shunt, non-oxidative branch [GO:0009052];ribose-5-phosphate isomerase activity [GO:0004751]	GO:0004751;GO:0006014;GO:0009052;GO:0043231	Ribose 5-phosphate isomerase family	Isomerase;Proteomics identification;Reference proteome	PF06026	IPR004788;IPR037171	UPA00115			D-ribose 5-phosphate from D-ribulose 5-phosphate (non-oxidative stage): step 1/1. {ECO:0000256|ARBA:ARBA00004988}.;PATHWAY: Carbohydrate degradation;pentose phosphate pathway	FBgn0050410	22.0393	22.1079	22.1079	22.3321	22.1886	21.6051
M9PCQ1	NADPH--cytochrome P450 reductase OS=Drosophila melanogaster OX=7227 GN=Cpr PE=1 SV=1	M9PCQ1;Q8IPJ7	Cpr	0	473.488	63	66	2885	6	66	800.34	4181.39	51	61	1580	1305	41	60	0	2.88254	0.00484507	-0.42345	2.88227	0.00623697	-0.423457	Cpr	M9PCQ1_DROME;Q8IPJ7_DROME	Cytochrome P450 reductase, isoform B (EC 1.-.-.-, EC 1.6.2.4);NADPH--cytochrome P450 reductase (CPR) (P450R) (EC 1.6.2.4)	Cpr CCR CPR cpr DmCPR Dmel\CG11567 DMR NCPR P450 CG11567 Dmel_CG11567		endoplasmic reticulum membrane [GO:0005789]	flavin adenine dinucleotide binding [GO:0050660];FMN binding [GO:0010181];NADP binding [GO:0050661];NADPH-hemoprotein reductase activity [GO:0003958]	endoplasmic reticulum membrane [GO:0005789];flavin adenine dinucleotide binding [GO:0050660];FMN binding [GO:0010181];NADP binding [GO:0050661];NADPH-hemoprotein reductase activity [GO:0003958]	GO:0003958;GO:0005789;GO:0010181;GO:0050660;GO:0050661	Flavodoxin family;Flavoprotein pyridine nucleotide cytochrome reductase family;NADPH--cytochrome P450 reductase family	Endoplasmic reticulum;FAD;Flavoprotein;FMN;Membrane;NADP;Oxidoreductase;Proteomics identification;Reference proteome;Transmembrane;Transmembrane helix	PF00175;PF00258;PF00667	IPR001094;IPR001433;IPR001709;IPR003097;IPR008254;IPR017927;IPR017938;IPR023173;IPR023208;IPR029039;IPR039261					FBgn0015623	26.8264	26.8385	27.0084	26.9316	26.9539	26.7517
A0A0B4LGZ7	Uncharacterized protein, isoform H OS=Drosophila melanogaster OX=7227 GN=Dmel\CG45076 PE=4 SV=1	A0A0B4LGZ7	Dmel\CG45076	0	54.008	22	13	93	12	12	28.01	76	18	15	73	20	9	8	0	2.8775	0.00487442	-1.58437	2.87756	0.00621596	-1.58439	Dmel\CG45076	A0A0B4LGZ7_DROME	Uncharacterized protein, isoform H	Dmel\CG45076 CG6544 CG45076 Dmel_CG45076							Reference proteome							FBgn0266446	22.8614	20.9098	21.895	21.2877	21.1642	20.5451
Q7JYV3	RH58587p OS=Drosophila melanogaster OX=7227 GN=anon-WO0140519.63 PE=2 SV=1	Q7JYV3	anon-WO0140519.63	0	324.521	67	48	1514	48	48	191.44	4070.37	29	63	437	1077	9	46	0	2.86446	0.00487671	0.690105	2.8643	0.0063379	0.690097	anon-WO0140519.63	Q7JYV3_DROME	RH58587p	anon-WO0140519.63 Dmel\CG12374 CG12374 Dmel_CG12374	proteolysis [GO:0006508]	extracellular space [GO:0005615]	metallocarboxypeptidase activity [GO:0004181];zinc ion binding [GO:0008270]	extracellular space [GO:0005615];metallocarboxypeptidase activity [GO:0004181];proteolysis [GO:0006508];zinc ion binding [GO:0008270]	GO:0004181;GO:0005615;GO:0006508;GO:0008270	Peptidase M14 family	Carboxypeptidase;Disulfide bond;Hydrolase;Metal-binding;Metalloprotease;Protease;Reference proteome;Signal;Zinc	PF00246;PF02244	IPR000834;IPR003146;IPR036990					FBgn0033774	25.8811	26.7129	26.341	26.7517	26.726	26.7129
Q9V4N3	Cytochrome b5 OS=Drosophila melanogaster OX=7227 GN=Cyt-b5 PE=2 SV=1	Q9V4N3	Cyt-b5	0	138.569	67	15	1060	15	15	294.78	2986.86	20	67	426	634	3	15	0	2.86747	0.00488073	0.370162	2.86756	0.00633028	0.370167	Cyt-b5	CYB5_DROME	Cytochrome b5 (CYTB5)	Cyt-b5 CG2140	response to oxidative stress [GO:0006979];xenobiotic metabolic process [GO:0006805]	endomembrane system [GO:0012505];endoplasmic reticulum membrane [GO:0005789];intracellular membrane-bounded organelle [GO:0043231];membrane [GO:0016020]	heme binding [GO:0020037];metal ion binding [GO:0046872]	endomembrane system [GO:0012505];endoplasmic reticulum membrane [GO:0005789];heme binding [GO:0020037];intracellular membrane-bounded organelle [GO:0043231];membrane [GO:0016020];metal ion binding [GO:0046872];response to oxidative stress [GO:0006979];xenobiotic metabolic process [GO:0006805]	GO:0005789;GO:0006805;GO:0006979;GO:0012505;GO:0016020;GO:0020037;GO:0043231;GO:0046872	Cytochrome b5 family	Alternative splicing;Electron transport;Endoplasmic reticulum;Heme;Iron;Membrane;Metal-binding;Microsome;Reference proteome;Transmembrane;Transmembrane helix;Transport	PF00173	IPR001199;IPR018506;IPR036400					FBgn0264294	26.0874	26.2625	26.1507	26.275	26.2874	25.9111
Q9V3E0	EG:BACR7A4.20 protein OS=Drosophila melanogaster OX=7227 GN=Dmel\CG3706 PE=2 SV=1	Q9V3E0	Dmel\CG3706	0	118.778	36	17	506	17	17	165.78	462.97	35	25	365	141	16	12	0	2.86817	0.00488479	-0.402141	2.86838	0.00634101	-0.402162	Dmel\CG3706	Q9V3E0_DROME	EG:BACR7A4.20 protein (SD20854p)	Dmel\CG3706 EG:BAC7A4.20 EG:BACR7A4.20 ESTS:99F6T CG3706 Dmel_CG3706							Reference proteome							FBgn0040342	23.9134	24.0105	24.0359	24.1095	24.1946	24.2679
Q7KVR8	AP-1 complex subunit gamma OS=Drosophila melanogaster OX=7227 GN=AP-1gamma PE=1 SV=1	Q7KVR8;Q86B59;Q9W388;Q7KVR7	AP-1gamma	0	35.825	13	10	122	0	10	34.72	31.74	13	8	112	10	10	6	0	2.86919	0.00490741	-0.984636	2.86909	0.00637037	-0.984631	AP-1gamma	Q7KVR7_DROME;Q7KVR8_DROME;Q86B59_DROME;Q9W388_DROME	AP-1 complex subunit gamma	AP-1gamma AP-1 Ap-1 AP-1 gamma AP-1-gamma AP-1[gamma] AP-1g AP1gamma AP1gamma1 apl4 cg9113 dgamma Dmel\CG9113 gamma gamma-Ada CG9113 Dmel_CG9113;AP-1gamma AP-1 Ap-1 AP-1 gamma AP-1-gamma AP-1[gamma] AP-1g AP-1gamma-RA AP-1gamma-RF AP1gamma AP1gamma1 apl4 cg9113 dgamma Dmel\CG9113 gamma gamma-Ada CG9113 Dmel_CG9113;AP-1gamma AP-1 Ap-1 AP-1 gamma AP-1-gamma AP-1[gamma] AP-1g AP-1gamma-RB AP1gamma A…	clathrin-coated vesicle cargo loading [GO:0035652];compound eye development [GO:0048749];Golgi to vacuole transport [GO:0006896];intracellular protein transport [GO:0006886];secretory granule organization [GO:0033363]	AP-1 adaptor complex [GO:0030121];clathrin-coated vesicle [GO:0030136];recycling endosome [GO:0055037];secretory granule [GO:0030141];trans-Golgi network [GO:0005802]	clathrin adaptor activity [GO:0035615]	AP-1 adaptor complex [GO:0030121];clathrin adaptor activity [GO:0035615];clathrin-coated vesicle [GO:0030136];clathrin-coated vesicle cargo loading [GO:0035652];compound eye development [GO:0048749];Golgi to vacuole transport [GO:0006896];intracellular protein transport [GO:0006886];recycling endosome [GO:0055037];secretory granule [GO:0030141];secretory granule organization [GO:0033363];trans-Go…	GO:0005802;GO:0006886;GO:0006896;GO:0030121;GO:0030136;GO:0030141;GO:0033363;GO:0035615;GO:0035652;GO:0048749;GO:0055037	Adaptor complexes large subunit family	Cytoplasmic vesicle;Golgi apparatus;Membrane;Protein transport;Proteomics identification;Reference proteome;Transport	PF01602;PF02883	IPR002553;IPR008152;IPR008153;IPR011989;IPR013041;IPR016024;IPR017107					FBgn0030089	20.68	20.4067	21.1704	21.265	20.9171	20.4775
Q9VV72	Multiple inositol polyphosphate phosphatase 1 OS=Drosophila melanogaster OX=7227 GN=Mipp1 PE=1 SV=2	Q9VV72	Mipp1	0	352.532	66	43	2555	43	43	910.4	3815.96	55	63	1493	1062	24	41	0	2.86353	0.00490909	-0.907872	2.86354	0.00630909	-0.907873	Mipp1	MINP1_DROME	Multiple inositol polyphosphate phosphatase 1 (EC 3.1.3.62) (2,3-bisphosphoglycerate 3-phosphatase) (2,3-BPG phosphatase) (EC 3.1.3.80) (Inositol (1,3,4,5)-tetrakisphosphate 3-phosphatase) (Ins(1,3,4,5)P(4) 3-phosphatase)	Mipp1 CG4123	dephosphorylation [GO:0016311];open tracheal system development [GO:0007424];positive regulation of filopodium assembly [GO:0051491]	anchoring junction [GO:0070161];apical plasma membrane [GO:0016324];basolateral plasma membrane [GO:0016323];external side of plasma membrane [GO:0009897];extracellular exosome [GO:0070062];filopodium [GO:0030175];plasma membrane [GO:0005886]	acid phosphatase activity [GO:0003993];bisphosphoglycerate 3-phosphatase activity [GO:0034417];inositol hexakisphosphate 2-phosphatase activity [GO:0052826];inositol phosphate phosphatase activity [GO:0052745]	acid phosphatase activity [GO:0003993];anchoring junction [GO:0070161];apical plasma membrane [GO:0016324];basolateral plasma membrane [GO:0016323];bisphosphoglycerate 3-phosphatase activity [GO:0034417];dephosphorylation [GO:0016311];external side of plasma membrane [GO:0009897];extracellular exosome [GO:0070062];filopodium [GO:0030175];inositol hexakisphosphate 2-phosphatase activity [GO:005282…	GO:0003993;GO:0005886;GO:0007424;GO:0009897;GO:0016311;GO:0016323;GO:0016324;GO:0030175;GO:0034417;GO:0051491;GO:0052745;GO:0052826;GO:0070062;GO:0070161	Histidine acid phosphatase family, MINPP1 subfamily	Cell junction;Cell membrane;Cell projection;Developmental protein;Glycoprotein;GPI-anchor;Hydrolase;Lipoprotein;Membrane;Reference proteome;Signal	PF00328	IPR000560;IPR016274;IPR029033		DEVELOPMENTAL STAGE: During embryonic stage 10-12, expressed throughout the tracheal primordia. At stages 13-15, expression is lost from the tracheal dorsal trunks (DTs) but is maintained in branches still undergoing active elongation and migration: the dorsal branches (DBs), visceral branches (VBs), lateral trunk branches (LTs) and ganglionic branches (GBs). Notably, expression is enriched at re…			FBgn0026061	25.9066	26.9539	25.8336	26.6998	27.0084	26.5135
Q9W5E4	Myb-binding protein 1A OS=Drosophila melanogaster OX=7227 GN=Mybbp1A PE=1 SV=1	Q9W5E4	Mybbp1A	0.001	11.235	4	4	16	4	4	3.52	4.72	4	1	14	2	4	1	0	1.10749	0.108929	-0.780479	3.01426	0.00491489	-1.01777	Mybbp1A	MBB1A_DROME	Myb-binding protein 1A	Mybbp1A l(1)Bi CG6189	positive regulation of ribosome biogenesis [GO:0090070];positive regulation of transcription of nucleolar large rRNA by RNA polymerase I [GO:1901838];ribosome biogenesis [GO:0042254]	cytoplasm [GO:0005737];nucleolus [GO:0005730]	sequence-specific DNA binding [GO:0043565];transcription corepressor activity [GO:0003714]	cytoplasm [GO:0005737];nucleolus [GO:0005730];positive regulation of ribosome biogenesis [GO:0090070];positive regulation of transcription of nucleolar large rRNA by RNA polymerase I [GO:1901838];ribosome biogenesis [GO:0042254];sequence-specific DNA binding [GO:0043565];transcription corepressor activity [GO:0003714]	GO:0003714;GO:0005730;GO:0005737;GO:0042254;GO:0043565;GO:0090070;GO:1901838	MYBBP1A family	Cytoplasm;Nucleus;Reference proteome;Ribosome biogenesis	PF04931	IPR007015;IPR016024					FBgn0001341	18.417	17.68	17.9431	17.8113	18.1206	16.5258
A0A4D6K4F6	Obg-like ATPase 1 OS=Drosophila melanogaster OX=7227 GN=Dmel\CG1354 PE=1 SV=1	A0A4D6K4F6;E6PBV6	CG1354-RA;Dmel\CG1354	0	101.868	42	22	401	0	22	96.43	596.41	26	37	229	172	12	17	0	2.853	0.00504977	0.337728	2.85332	0.00637838	0.337721	CG1354-RA;Dmel\CG1354	A0A4D6K4F6_DROME;E6PBV6_DROME	Obg-like ATPase 1	CG1354-RA Dmel\CG1354 CG1354 Dmel_CG1354;Dmel\CG1354 CG1354 Dmel_CG1354		cytoplasm [GO:0005737];membrane [GO:0016020]	ATP binding [GO:0005524];ATP hydrolysis activity [GO:0016887];GTP binding [GO:0005525];ribosomal large subunit binding [GO:0043023]	ATP binding [GO:0005524];ATP hydrolysis activity [GO:0016887];cytoplasm [GO:0005737];GTP binding [GO:0005525];membrane [GO:0016020];ribosomal large subunit binding [GO:0043023]	GO:0005524;GO:0005525;GO:0005737;GO:0016020;GO:0016887;GO:0043023	TRAFAC class OBG-HflX-like GTPase superfamily, OBG GTPase family, YchF/OLA1 subfamily	ATP-binding;Cytoplasm;Hydrolase;Membrane;Nucleotide-binding;Proteomics identification;Reference proteome;Transmembrane;Transmembrane helix	PF01926;PF06071	IPR004095;IPR004396;IPR006073;IPR012675;IPR012676;IPR013029;IPR023192;IPR027417;IPR031167;IPR041706					FBgn0030151	23.5638	24.0443	23.848	23.9672	24.0359	23.9043
P54397	39 kDa FK506-binding nuclear protein OS=Drosophila melanogaster OX=7227 GN=Fkbp39 PE=1 SV=2	P54397	Fkbp39	0	63.923	29	13	419	12	13	137.8	428.25	21	23	267	152	8	10	0	2.84574	0.00511712	0.472367	2.84554	0.00649327	0.472335	Fkbp39	FKB39_DROME	39 kDa FK506-binding nuclear protein (EC 5.2.1.8) (Peptidyl-prolyl cis-trans isomerase) (PPIase) (Rotamase)	Fkbp39 FK506-bp1 CG6226	juvenile hormone mediated signaling pathway [GO:0035626];negative regulation of autophagy [GO:0010507];negative regulation of macroautophagy [GO:0016242]	chromatin [GO:0000785];heterochromatin [GO:0000792];nucleolus [GO:0005730]	FK506 binding [GO:0005528];juvenile hormone response element binding [GO:0070594];macrolide binding [GO:0005527];peptidyl-prolyl cis-trans isomerase activity [GO:0003755]	chromatin [GO:0000785];FK506 binding [GO:0005528];heterochromatin [GO:0000792];juvenile hormone mediated signaling pathway [GO:0035626];juvenile hormone response element binding [GO:0070594];macrolide binding [GO:0005527];negative regulation of autophagy [GO:0010507];negative regulation of macroautophagy [GO:0016242];nucleolus [GO:0005730];peptidyl-prolyl cis-trans isomerase activity [GO:0003755]	GO:0000785;GO:0000792;GO:0003755;GO:0005527;GO:0005528;GO:0005730;GO:0010507;GO:0016242;GO:0035626;GO:0070594	FKBP-type PPIase family	3D-structure;Isomerase;Nucleus;Phosphoprotein;Reference proteome;Rotamase	PF00254;PF17800	IPR001179;IPR023566;IPR041232;IPR046357		DEVELOPMENTAL STAGE: Expressed during all stages of development with highest expression in early embryo. {ECO:0000269|PubMed:7538962}.	TISSUE SPECIFICITY: Ubiquitously expressed, highest levels in ovary. {ECO:0000269|PubMed:7538962}.		FBgn0013269	22.9707	23.5285	23.4676	23.4298	23.6431	23.5754
M9NE92	Glucosamine-6-phosphate isomerase OS=Drosophila melanogaster OX=7227 GN=Oscillin PE=3 SV=1	M9ND31;M9NE92;M9NCR7	Oscillin	0	84.976	57	15	328	0	15	129.73	287.05	57	52	244	84	12	12	0	2.84031	0.00514286	-0.831921	2.84043	0.00650667	-0.831951	Oscillin	M9NCR7_DROME;M9ND31_DROME;M9NE92_DROME	Glucosamine-6-phosphate isomerase (EC 3.5.99.6) (Glucosamine-6-phosphate deaminase)	Oscillin Dmel\CG6957 CG6957 Dmel_CG6957	carbohydrate metabolic process [GO:0005975];N-acetylglucosamine metabolic process [GO:0006044]	cytoplasm [GO:0005737]	glucosamine-6-phosphate deaminase activity [GO:0004342]	carbohydrate metabolic process [GO:0005975];cytoplasm [GO:0005737];glucosamine-6-phosphate deaminase activity [GO:0004342];N-acetylglucosamine metabolic process [GO:0006044]	GO:0004342;GO:0005737;GO:0005975;GO:0006044	Glucosamine/galactosamine-6-phosphate isomerase family	Carbohydrate metabolism;Cytoplasm;Hydrolase;Reference proteome	PF01182	IPR004547;IPR006148;IPR018321;IPR037171					FBgn0031717	22.3156	23.1825	23.1991	23.2229	23.5869	23.3239
Q9VHB1	Mitochondrial pyruvate carrier OS=Drosophila melanogaster OX=7227 GN=Dmel\CG9399 PE=1 SV=1	Q9VHB1;A0A0B4KFZ7	Dmel\CG9399	0	35.431	46	7	181	2	6	56.17	185.35	38	46	116	65	6	6	1	2.84076	0.00514798	-0.591793	2.84076	0.00653571	-0.591787	Dmel\CG9399	A0A0B4KFZ7_DROME;Q9VHB1_DROME	Mitochondrial pyruvate carrier	Dmel\CG9399 CG9399 Dmel_CG9399	mitochondrial pyruvate transmembrane transport [GO:0006850]	membrane [GO:0016020];mitochondrial inner membrane [GO:0005743]	pyruvate transmembrane transporter activity [GO:0050833]	membrane [GO:0016020];mitochondrial inner membrane [GO:0005743];mitochondrial pyruvate transmembrane transport [GO:0006850];pyruvate transmembrane transporter activity [GO:0050833]	GO:0005743;GO:0006850;GO:0016020;GO:0050833	Mitochondrial pyruvate carrier (MPC) (TC 2.A.105) family	Membrane;Mitochondrion;Mitochondrion inner membrane;Proteomics identification;Reference proteome;Transmembrane;Transmembrane helix;Transport	PF03650	IPR005336					FBgn0037715	22.2821	21.9566	22.4118	22.2933	22.2477	21.6628
Q9VSH0	Cyclic GMP-AMP synthase-like protein OS=Drosophila melanogaster OX=7227 GN=CG7194 PE=1 SV=1	Q9VSH0		0	35.075	25	9	93	9	9	29.87	40.96	23	10	75	18	8	4	0	2.83792	0.00515556	1.27226	2.83782	0.00651327	1.27225		CGASL_DROME	Cyclic GMP-AMP synthase-like protein (EC 2.7.7.-)	CG7194	copper ion homeostasis [GO:0055070]		ATP binding [GO:0005524];GTP binding [GO:0005525];metal ion binding [GO:0046872];nucleotidyltransferase activity [GO:0016779]	ATP binding [GO:0005524];copper ion homeostasis [GO:0055070];GTP binding [GO:0005525];metal ion binding [GO:0046872];nucleotidyltransferase activity [GO:0016779]	GO:0005524;GO:0005525;GO:0016779;GO:0046872;GO:0055070	Mab-21 family	ATP-binding;GTP-binding;Magnesium;Manganese;Metal-binding;Nucleotide-binding;Nucleotidyltransferase;Reference proteome;Transferase	PF03281;PF20266	IPR024810;IPR046903;IPR046906					FBgn0035868	22.0325	21.4626	21.8191	21.1269	21.4273	20.2185
Q9VJH8	FI03416p OS=Drosophila melanogaster OX=7227 GN=Ugt37D1 PE=1 SV=1	Q9VJH8;Q9VJH9	Ugt37D1;Ugt37E1	0	237.302	45	40	1758	36	36	524.89	2377.26	31	41	962	796	22	33	1	2.82929	0.00518584	0.619507	2.82961	0.00660793	0.619511	Ugt37D1;Ugt37E1	Q9VJH8_DROME;Q9VJH9_DROME	FI03416p (UDP-glycosyltransferase family 37 member D1, isoform A) (UDP-glycosyltransferase family 37 member D1, isoform B) (UDP-glycosyltransferase family 37 member D1, isoform C);UDP-glycosyltransferase family 37 member E1	Ugt37D1 AC 005121C Dmel\CG17932 Ugt36Bc Ugt36Bc-RA UGT37D1 CG17932 Dmel_CG17932;Ugt37E1 AC 005121B Dmel\CG13271 Ugt36Bb UGT37E1 CG13271 Dmel_CG13271		membrane [GO:0016020]	glucuronosyltransferase activity [GO:0015020]	glucuronosyltransferase activity [GO:0015020];membrane [GO:0016020]	GO:0015020;GO:0016020		Glycosyltransferase;Membrane;Proteomics identification;Reference proteome;Signal;Transferase;Transmembrane;Transmembrane helix	PF00201	IPR002213					FBgn0040260;FBgn0040261	25.2353	25.8044	25.5105	26.0212	26.1585	25.9495
Q9W0C5	ATP binding cassette subfamily B member 7, isoform A OS=Drosophila melanogaster OX=7227 GN=ABCB7 PE=1 SV=2	Q7KVB1;Q9W0C5	ABCB7	0	81.883	27	19	302	0	19	119.98	107.7	26	13	262	40	18	8	0	2.81984	0.00530396	-0.684978	2.82006	0.00675439	-0.685015	ABCB7	Q7KVB1_DROME;Q9W0C5_DROME	ATP binding cassette subfamily B member 7, isoform B"";ATP binding cassette subfamily B member 7, isoform A	ABCB7 dABCB7 DmCG7955 Dmel\CG7955 CG7955 Dmel_CG7955	intracellular iron ion homeostasis [GO:0006879];iron-sulfur cluster assembly [GO:0016226];iron-sulfur cluster export from the mitochondrion [GO:0140466];transmembrane transport [GO:0055085]	mitochondrial inner membrane [GO:0005743]	ABC-type transporter activity [GO:0140359];ATP binding [GO:0005524];ATP hydrolysis activity [GO:0016887];ATPase-coupled transmembrane transporter activity [GO:0042626]	ABC-type transporter activity [GO:0140359];ATP binding [GO:0005524];ATP hydrolysis activity [GO:0016887];ATPase-coupled transmembrane transporter activity [GO:0042626];intracellular iron ion homeostasis [GO:0006879];iron-sulfur cluster assembly [GO:0016226];iron-sulfur cluster export from the mitochondrion [GO:0140466];mitochondrial inner membrane [GO:0005743];transmembrane transport [GO:0055085]	GO:0005524;GO:0005743;GO:0006879;GO:0016226;GO:0016887;GO:0042626;GO:0055085;GO:0140359;GO:0140466		ATP-binding;Membrane;Nucleotide-binding;Proteomics identification;Reference proteome;Transmembrane;Transmembrane helix	PF00005;PF00664	IPR003439;IPR003593;IPR011527;IPR017871;IPR027417;IPR036640;IPR039421					FBgn0035244	22.9243	22.6649	23.0951	23.0359	22.9024	22.4144
Q9VRL3	Probable prefoldin subunit 4 OS=Drosophila melanogaster OX=7227 GN=Pfdn4 PE=3 SV=1	Q9VRL3	Pfdn4	0.001	7.077	20	2	4	2	2	0.82	0	20	8	3	1	2	1	0	2.81165	0.00530435	0.534614	2.81187	0.0067069	0.534611	Pfdn4	PFD4_DROME	Probable prefoldin subunit 4	Pfdn4 CG10635	protein folding [GO:0006457]	cytoplasm [GO:0005737];prefoldin complex [GO:0016272]	unfolded protein binding [GO:0051082]	cytoplasm [GO:0005737];prefoldin complex [GO:0016272];protein folding [GO:0006457];unfolded protein binding [GO:0051082]	GO:0005737;GO:0006457;GO:0016272;GO:0051082	Prefoldin subunit beta family	Chaperone;Reference proteome	PF01920	IPR002777;IPR009053;IPR016661					FBgn0035603	18.5988	18.7106	18.8727	18.9937	18.7796	18.2877
Q9W2E8	NADH dehydrogenase [ubiquinone] 1 beta subcomplex subunit 3 OS=Drosophila melanogaster OX=7227 GN=ND-B12 PE=2 SV=1	Q9W2E8	ND-B12	0	26.232	50	6	284	6	6	99.71	216.62	26	50	195	89	4	6	0	2.81366	0.00532751	-0.759605	2.8136	0.00676522	-0.759596	ND-B12	Q9W2E8_DROME	NADH dehydrogenase [ubiquinone] 1 beta subcomplex subunit 3 (Complex I-B12) (NADH-ubiquinone oxidoreductase B12 subunit)	ND-B12 10320 anon-EST:Posey47 anon-EST:Posey84 Dmel\CG10320 NB2M CG10320 Dmel_CG10320	electron transport chain [GO:0022900];mitochondrial respiratory chain complex I assembly [GO:0032981]	mitochondrial respiratory chain complex I [GO:0005747]	oxidoreductase activity [GO:0016491]	electron transport chain [GO:0022900];mitochondrial respiratory chain complex I [GO:0005747];mitochondrial respiratory chain complex I assembly [GO:0032981];oxidoreductase activity [GO:0016491]	GO:0005747;GO:0016491;GO:0022900;GO:0032981	Complex I NDUFB3 subunit family	Electron transport;Membrane;Mitochondrion;Mitochondrion inner membrane;Oxidoreductase;Reference proteome;Respiratory chain;Transmembrane;Transmembrane helix;Transport	PF08122	IPR012576					FBgn0034645	23.6649	23.3101	23.4425	23.155	23.2679	22.6714
O76454	Pterin-4-alpha-carbinolamine dehydratase OS=Drosophila melanogaster OX=7227 GN=Pcd PE=1 SV=2	O76454	Pcd	0	38.017	34	4	87	4	4	29.9	93.39	34	24	62	25	4	3	0	2.81433	0.00535088	-0.778005	2.81424	0.00679476	-0.777997	Pcd	PHS_DROME	Pterin-4-alpha-carbinolamine dehydratase (PHS) (EC 4.2.1.96) (4-alpha-hydroxy-tetrahydropterin dehydratase) (Pterin carbinolamine dehydratase) (PCD)	Pcd CG1963	tetrahydrobiopterin biosynthetic process [GO:0006729]		4-alpha-hydroxytetrahydrobiopterin dehydratase activity [GO:0008124]	4-alpha-hydroxytetrahydrobiopterin dehydratase activity [GO:0008124];tetrahydrobiopterin biosynthetic process [GO:0006729]	GO:0006729;GO:0008124	Pterin-4-alpha-carbinolamine dehydratase family	Lyase;Reference proteome	PF01329	IPR001533;IPR036428					FBgn0024841	20.7056	21.1642	20.68	21.5961	21.654	21.0156
Q9W3T9	GM01152p OS=Drosophila melanogaster OX=7227 GN=Dmel\CG3040 PE=1 SV=2	Q9W3T9	Dmel\CG3040	0.001	7.65	9	2	14	2	2	5.08	NaN	9	NaN	14	NaN	2	NaN	0	2.80382	0.0054026	2.00312	2.1897	0.0162584	1.97037	Dmel\CG3040	Q9W3T9_DROME	GM01152p	Dmel\CG3040 CT9706 CG3040 Dmel_CG3040							Leucine-rich repeat;Proteomics identification;Reference proteome;Repeat	PF13855	IPR001611;IPR003591;IPR032675					FBgn0029925	16.1946	15.0319	16.1596	16.4399	16.363	17.6593
Q9VVW7	Canopy b OS=Drosophila melanogaster OX=7227 GN=CNPYb PE=1 SV=2	Q9VVW7	CNPYb	0.001	7.495	9	2	31	2	2	7.69	8.05	9	5	27	4	2	1	0	0.0133676	0.979753	0.0367886	2.95862	0.00552577	0.940247	CNPYb	Q9VVW7_DROME	Canopy b	CNPYb anon-WO0118547.323 Dmel\CG11577 CG11577 Dmel_CG11577	chaperone-mediated protein folding [GO:0061077]	endomembrane system [GO:0012505];endoplasmic reticulum [GO:0005783]	protein-folding chaperone binding [GO:0051087];signaling receptor binding [GO:0005102]	chaperone-mediated protein folding [GO:0061077];endomembrane system [GO:0012505];endoplasmic reticulum [GO:0005783];protein-folding chaperone binding [GO:0051087];signaling receptor binding [GO:0005102]	GO:0005102;GO:0005783;GO:0012505;GO:0051087;GO:0061077		Proteomics identification;Reference proteome;Signal	PF11938	IPR021852					FBgn0036847	19.4933	20.1946	19.3878	19.8207	19.9459	20.6886
A1Z7F1	alpha-glucosidase OS=Drosophila melanogaster OX=7227 GN=Mal-A6 PE=1 SV=2	A1Z7F1	Mal-A6	0	431.845	47	50	3919	42	43	1279.97	5971.46	37	46	2168	1751	26	48	2	2.79539	0.00555172	0.905293	2.79541	0.00692308	0.905312	Mal-A6	A1Z7F1_DROME	alpha-glucosidase (EC 3.2.1.20)	Mal-A6 CG8689 Dmel\CG30360 Drome_A6 mal-A6 mal_A6 CG30360 Dmel_CG30360			maltose alpha-glucosidase activity [GO:0032450]	maltose alpha-glucosidase activity [GO:0032450]	GO:0032450		Glycosidase;Hydrolase;Proteomics identification;Reference proteome;Signal	PF00128	IPR006047;IPR017853;IPR045857					FBgn0050360	25.7234	26.5105	26.9203	27.0711	26.8741	26.1984
Q7KN85	ATP-citrate synthase OS=Drosophila melanogaster OX=7227 GN=ATPCL PE=1 SV=1	Q7KN85;E2QCF1;A0A0B4LFH8	ATPCL	0	385.76	54	62	1397	0	62	459.1	1386.28	42	48	986	411	42	48	0	2.78501	0.00567521	-0.686105	2.78491	0.00705085	-0.686085	ATPCL	A0A0B4LFH8_DROME;E2QCF1_DROME;Q7KN85_DROME	ATP-citrate synthase (EC 2.3.3.8) (ATP-citrate (pro-S-)-lyase) (Citrate cleavage enzyme)	ATPCL ACL anon-WO0140519.179 BcDNA:LD21334 dATPCL DmATPCL Dmel\CG8322 l(2)01466 l(2)k09217 n(2)k09217 CG8322 Dmel_CG8322	acetyl-CoA biosynthetic process [GO:0006085];citrate metabolic process [GO:0006101];fatty acid biosynthetic process [GO:0006633];glucose homeostasis [GO:0042593];tricarboxylic acid cycle [GO:0006099]	cytosol [GO:0005829]	ATP binding [GO:0005524];ATP citrate synthase activity [GO:0003878];lyase activity [GO:0016829];metal ion binding [GO:0046872]	acetyl-CoA biosynthetic process [GO:0006085];ATP binding [GO:0005524];ATP citrate synthase activity [GO:0003878];citrate metabolic process [GO:0006101];cytosol [GO:0005829];fatty acid biosynthetic process [GO:0006633];glucose homeostasis [GO:0042593];lyase activity [GO:0016829];metal ion binding [GO:0046872];tricarboxylic acid cycle [GO:0006099]	GO:0003878;GO:0005524;GO:0005829;GO:0006085;GO:0006099;GO:0006101;GO:0006633;GO:0016829;GO:0042593;GO:0046872	Succinate/malate CoA ligase alpha subunit family;Succinate/malate CoA ligase beta subunit family	Acyltransferase;ATP-binding;Cytoplasm;Lipid biosynthesis;Lipid metabolism;Lyase;Magnesium;Metal-binding;Nucleotide-binding;Phosphoprotein;Proteomics identification;Reference proteome;Transferase	PF00285;PF00549;PF02629;PF16114	IPR002020;IPR003781;IPR005811;IPR014608;IPR016102;IPR016142;IPR016143;IPR017440;IPR017866;IPR032263;IPR033847;IPR036291;IPR036969					FBgn0020236	25.4862	25.1214	25.7441	25.2353	25.1527	24.8385
P05389	60S acidic ribosomal protein P2 OS=Drosophila melanogaster OX=7227 GN=RpLP2 PE=1 SV=1	P05389	RpLP2	0	154.983	72	20	1687	19	19	521.87	2703.67	63	72	823	864	9	18	1	2.78643	0.0056824	0.342276	2.78672	0.00708085	0.342284	RpLP2	RLA2_DROME	60S acidic ribosomal protein P2 (Acidic ribosomal protein RPA1)	RpLP2 rpA1 RpP1 CG4918	cytoplasmic translation [GO:0002181];cytoplasmic translational elongation [GO:0002182]	cytosolic large ribosomal subunit [GO:0022625];cytosolic ribosome [GO:0022626]	structural constituent of ribosome [GO:0003735]	cytoplasmic translation [GO:0002181];cytoplasmic translational elongation [GO:0002182];cytosolic large ribosomal subunit [GO:0022625];cytosolic ribosome [GO:0022626];structural constituent of ribosome [GO:0003735]	GO:0002181;GO:0002182;GO:0003735;GO:0022625;GO:0022626	Eukaryotic ribosomal protein P1/P2 family	Phosphoprotein;Reference proteome;Ribonucleoprotein;Ribosomal protein	PF00428	IPR027534;IPR038716;IPR044076					FBgn0003274	27.141	27.1604	27.1214	26.9869	27.1214	27.141
Q9W4C1	IP13321p OS=Drosophila melanogaster OX=7227 GN=Dmel\CG15784 PE=1 SV=1	Q9W4C1	Dmel\CG15784	0	69.907	15	12	133	12	12	26.39	290.59	10	13	50	83	5	9	0	2.77391	0.00580426	-2.11434	2.77388	0.00724051	-2.11431	Dmel\CG15784	Q9W4C1_DROME	IP13321p (Uncharacterized protein, isoform A) (Uncharacterized protein, isoform B)	Dmel\CG15784 CG15784 Dmel_CG15784							Proteomics identification;Reference proteome							FBgn0029766	23.3645	22.5592	23.417	22.6971	23.0173	22.7182
Q9VN50	Eukaryotic translation initiation factor 3 subunit F-1 OS=Drosophila melanogaster OX=7227 GN=eIF3f1 PE=2 SV=1	Q9VN50	eIF3f1	0	90.043	62	17	414	17	17	115.22	411.5	47	41	243	171	10	13	0	2.76642	0.00584746	-0.569385	2.76623	0.00736134	-0.569378	eIF3f1	EI3F1_DROME	Eukaryotic translation initiation factor 3 subunit F-1 (eIF3f-1) (Eukaryotic translation initiation factor 3 subunit 5-1)	eIF3f1 eIF3-S5-1 CG9769	formation of cytoplasmic translation initiation complex [GO:0001732];positive regulation of Notch signaling pathway [GO:0045747];protein deubiquitination [GO:0016579];translational initiation [GO:0006413]	eukaryotic 43S preinitiation complex [GO:0016282];eukaryotic 48S preinitiation complex [GO:0033290];eukaryotic translation initiation factor 3 complex [GO:0005852];eukaryotic translation initiation factor 3 complex, eIF3m [GO:0071541]	metal-dependent deubiquitinase activity [GO:0140492];translation initiation factor activity [GO:0003743];translation initiation factor binding [GO:0031369]	eukaryotic 43S preinitiation complex [GO:0016282];eukaryotic 48S preinitiation complex [GO:0033290];eukaryotic translation initiation factor 3 complex [GO:0005852];eukaryotic translation initiation factor 3 complex, eIF3m [GO:0071541];formation of cytoplasmic translation initiation complex [GO:0001732];metal-dependent deubiquitinase activity [GO:0140492];positive regulation of Notch signaling pat…	GO:0001732;GO:0003743;GO:0005852;GO:0006413;GO:0016282;GO:0016579;GO:0031369;GO:0033290;GO:0045747;GO:0071541;GO:0140492	EIF-3 subunit F family	Cytoplasm;Initiation factor;Protein biosynthesis;Reference proteome	PF01398;PF13012	IPR000555;IPR024969;IPR027531;IPR037518					FBgn0037270	23.5045	22.9098	23.4425	23.1886	22.6929	23.0658
Q9VS44	Uncharacterized protein OS=Drosophila melanogaster OX=7227 GN=Dmel\CG8607 PE=1 SV=2	Q9VS44	Dmel\CG8607	0	17.977	22	5	18	5	5	3.51	NaN	22	NaN	18	NaN	5	NaN	0	2.75784	0.00590717	-1.2155	2.52901	0.00978378	-1.05733	Dmel\CG8607	Q9VS44_DROME	Uncharacterized protein	Dmel\CG8607 CG8607 Dmel_CG8607						BtpA family	Proteomics identification;Reference proteome	PF03437	IPR005137;IPR011060;IPR013785					FBgn0035760	18.624	19.0346	18.6869	18.4129	18.5915	18.1801
Q9VLM5	Dolichyl-diphosphooligosaccharide--protein glycosyltransferase subunit DAD1 OS=Drosophila melanogaster OX=7227 GN=Dad1 PE=1 SV=1	Q9VLM5	Dad1	0	16.247	27	4	339	4	4	140.43	290.11	27	27	228	111	3	4	0	2.74246	0.00609205	0.387419	2.74214	0.00756846	0.387407	Dad1	DAD1_DROME	Dolichyl-diphosphooligosaccharide--protein glycosyltransferase subunit DAD1 (DAD-1) (Oligosaccharyl transferase subunit DAD1) (Defender against apoptotic cell death 1) (Defender against cell death 1)	Dad1 l(2)k12914 CG13393	apoptotic process [GO:0006915];protein N-linked glycosylation [GO:0006487]	endomembrane system [GO:0012505];endoplasmic reticulum membrane [GO:0005789];oligosaccharyltransferase complex [GO:0008250]		apoptotic process [GO:0006915];endomembrane system [GO:0012505];endoplasmic reticulum membrane [GO:0005789];oligosaccharyltransferase complex [GO:0008250];protein N-linked glycosylation [GO:0006487]	GO:0005789;GO:0006487;GO:0006915;GO:0008250;GO:0012505	DAD/OST2 family	Apoptosis;Endoplasmic reticulum;Membrane;Reference proteome;Transmembrane;Transmembrane helix	PF02109	IPR003038	UPA00378			PATHWAY: Protein modification;protein glycosylation. {ECO:0000269|PubMed:27693235}.	FBgn0263852	22.9207	23.0805	22.7161	23.211	23.3645	23.1063
Q9VG98	Glutathione S-transferase D2 OS=Drosophila melanogaster OX=7227 GN=GstD2 PE=1 SV=1	Q9VG98;Q9VG95	GstD2;GstD5	0	21.143	35	6	30	3	4	8.99	2.8	35	4	29	1	6	1	0	2.74031	0.00611667	-2.23478	0	1	NaN	GstD2;GstD5	GSTD2_DROME;GSTD5_DROME	Glutathione S-transferase D2 (EC 2.5.1.18);Glutathione S-transferase D5 (EC 2.5.1.18)	GstD2 GSTD2-2 gstD21 CG4181;GstD5 gstD24 GSTD5-5 CG12242	glutathione metabolic process [GO:0006749];response to toxic substance [GO:0009636]	cytoplasm [GO:0005737]	glutathione peroxidase activity [GO:0004602];glutathione transferase activity [GO:0004364]	cytoplasm [GO:0005737];glutathione metabolic process [GO:0006749];glutathione peroxidase activity [GO:0004602];glutathione transferase activity [GO:0004364];response to toxic substance [GO:0009636]	GO:0004364;GO:0004602;GO:0005737;GO:0006749;GO:0009636	GST superfamily, Delta family	3D-structure;Detoxification;Reference proteome;Transferase	PF00043;PF02798	IPR004045;IPR004046;IPR010987;IPR036249;IPR036282;IPR040079					FBgn0010038;FBgn0010041	19.654	18.8757	19.8128	19.2232	19.0399	18.0126
Q9VUL8	Peroxisomal assembly protein PEX3 OS=Drosophila melanogaster OX=7227 GN=Pex3 PE=1 SV=1	Q9VUL8	Pex3	0	21.139	22	8	88	8	8	34.95	3.8	22	4	86	2	8	2	0	2.74288	0.00611765	0.915172	2.74284	0.00758333	0.915168	Pex3	Q9VUL8_DROME	Peroxisomal assembly protein PEX3	Pex3 Dmel\CG6859 DmelPex3 PEX3 pex3 CG6859 Dmel_CG6859	fatty acid elongation [GO:0030497];peroxisome organization [GO:0007031];positive regulation of ceramide biosynthetic process [GO:2000304];protein import into peroxisome membrane [GO:0045046]	endoplasmic reticulum [GO:0005783];peroxisomal membrane [GO:0005778];peroxisome [GO:0005777]	protein-macromolecule adaptor activity [GO:0030674]	endoplasmic reticulum [GO:0005783];fatty acid elongation [GO:0030497];peroxisomal membrane [GO:0005778];peroxisome [GO:0005777];peroxisome organization [GO:0007031];positive regulation of ceramide biosynthetic process [GO:2000304];protein import into peroxisome membrane [GO:0045046];protein-macromolecule adaptor activity [GO:0030674]	GO:0005777;GO:0005778;GO:0005783;GO:0007031;GO:0030497;GO:0030674;GO:0045046;GO:2000304		Peroxisome biogenesis;Proteomics identification;Reference proteome	PF04882	IPR006966					FBgn0036484	20.3321	20.6971	20.6276	20.4576	19.4046	19.7106
Q9VZ64	Probable 6-phosphogluconolactonase OS=Drosophila melanogaster OX=7227 GN=CG17333 PE=2 SV=1	Q9VZ64		0	12.746	17	3	15	3	3	3.58	6.83	13	4	13	2	2	1	0	0.989385	0.139089	-1.22671	2.87913	0.00624528	-1.06487		6PGL_DROME	Probable 6-phosphogluconolactonase (6PGL) (EC 3.1.1.31)	CG17333	carbohydrate metabolic process [GO:0005975];pentose-phosphate shunt [GO:0006098];pentose-phosphate shunt, oxidative branch [GO:0009051]	cytosol [GO:0005829]	6-phosphogluconolactonase activity [GO:0017057]	6-phosphogluconolactonase activity [GO:0017057];carbohydrate metabolic process [GO:0005975];cytosol [GO:0005829];pentose-phosphate shunt [GO:0006098];pentose-phosphate shunt, oxidative branch [GO:0009051]	GO:0005829;GO:0005975;GO:0006098;GO:0009051;GO:0017057	Glucosamine/galactosamine-6-phosphate isomerase family, 6-phosphogluconolactonase subfamily	Hydrolase;Reference proteome	PF01182	IPR005900;IPR006148;IPR037171;IPR039104	UPA00115			D-ribulose 5-phosphate from D-glucose 6-phosphate (oxidative stage): step 2/3.;PATHWAY: Carbohydrate degradation;pentose phosphate pathway	FBgn0030239	19.5413	19.856	19.0873	19.417	19.2161	15.7396
M9NEP1	Myosin heavy chain, isoform T OS=Drosophila melanogaster OX=7227 GN=Mhc PE=1 SV=1	M9NEP1	Mhc	0	4313.34	75	410	31293	0	4	9260.26	63546.3	64	74	16080	15213	204	394	1	2.42112	0.0100988	-1.93512	2.85916	0.00631674	-1.57131	Mhc	M9NEP1_DROME	Myosin heavy chain, isoform T (EC 5.6.1.8)	Mhc Bsh chr2L:16765388..16765564 chr2L:16781880..16782040 Dm II Dmel\CG17927 DmMHC DROMHC DroMII Ifm(2)2 ifm(2)2 Ifm(2)RU1 ifm(2)RU1 ifm(2)RU2 l(2)36Ae l(2)k10423 l(2)M66 MHC mhc Mhc36B mMHC MRP Mrp MyHC Myo Myo6 Myosin Nup Sht sMHC Stp CG17927 Dmel_CG17927		myosin complex [GO:0016459];sarcomere [GO:0030017]	actin filament binding [GO:0051015];ATP binding [GO:0005524];cytoskeletal motor activity [GO:0003774]	actin filament binding [GO:0051015];ATP binding [GO:0005524];cytoskeletal motor activity [GO:0003774];myosin complex [GO:0016459];sarcomere [GO:0030017]	GO:0003774;GO:0005524;GO:0016459;GO:0030017;GO:0051015	TRAFAC class myosin-kinesin ATPase superfamily, Myosin family	Actin-binding;ATP-binding;Coiled coil;Isomerase;Motor protein;Myosin;Nucleotide-binding;Proteomics identification;Reference proteome	PF00063;PF01576;PF02736	IPR000048;IPR001609;IPR002928;IPR004009;IPR008989;IPR014751;IPR027417;IPR036961					FBgn0264695	21.6628	20.2185	20.9601	20.4375	20.2419	19.647
A0A2U8U1P3	Cyp9f3 OS=Drosophila melanogaster OX=7227 GN=Cyp9f3 PE=3 SV=1	A0A2U8U1P3	Cyp9f3	0	139.27	50	28	664	7	7	178.16	668.91	42	34	433	231	20	17	0	1.25625	0.0806164	-1.03083	2.87493	0.00631776	-1.43073	Cyp9f3	A0A2U8U1P3_DROME	Cyp9f3 (EC 1.14.-.-)	Cyp9f3 9f3p CR17875 Cyp9f3p Cyp9f3Psi Dmel\CG17875 CG17875 Dmel_CG17875		membrane [GO:0016020]	iron ion binding [GO:0005506];oxidoreductase activity [GO:0016491]	iron ion binding [GO:0005506];membrane [GO:0016020];oxidoreductase activity [GO:0016491]	GO:0005506;GO:0016020;GO:0016491	Cytochrome P450 family	Membrane;Oxidoreductase;Reference proteome;Signal	PF00067	IPR001128;IPR002402;IPR036396					FBgn0038034	20.1825	19.6852	20.1332	19.9112	20.1332	17.2366
P19889	60S acidic ribosomal protein P0 OS=Drosophila melanogaster OX=7227 GN=RpLP0 PE=1 SV=1	P19889	RpLP0	0	315.321	61	45	1866	45	45	379.74	4781.1	36	59	567	1299	13	41	0	2.71095	0.00650407	0.249567	2.71068	0.00795161	0.249575	RpLP0	RLA0_DROME	60S acidic ribosomal protein P0 (Apurinic-apyrimidinic endonuclease) (EC 3.1.-.-)	RpLP0 AP3 Ape RpP0 CG7490	base-excision repair [GO:0006284];cytoplasmic translation [GO:0002181];nucleic acid phosphodiester bond hydrolysis [GO:0090305];ribosomal large subunit assembly [GO:0000027]	cytosol [GO:0005829];cytosolic large ribosomal subunit [GO:0022625];cytosolic ribosome [GO:0022626];nuclear matrix [GO:0016363];nucleoplasm [GO:0005654];ribosome [GO:0005840]	calcium ion binding [GO:0005509];class II DNA-(apurinic or apyrimidinic site) endonuclease activity [GO:0052720];DNA-(apurinic or apyrimidinic site) endonuclease activity [GO:0003906];endonuclease activity [GO:0004519];large ribosomal subunit rRNA binding [GO:0070180];magnesium ion binding [GO:0000287];structural constituent of ribosome [GO:0003735]	base-excision repair [GO:0006284];calcium ion binding [GO:0005509];class II DNA-(apurinic or apyrimidinic site) endonuclease activity [GO:0052720];cytoplasmic translation [GO:0002181];cytosol [GO:0005829];cytosolic large ribosomal subunit [GO:0022625];cytosolic ribosome [GO:0022626];DNA-(apurinic or apyrimidinic site) endonuclease activity [GO:0003906];endonuclease activity [GO:0004519];large rib…	GO:0000027;GO:0000287;GO:0002181;GO:0003735;GO:0003906;GO:0004519;GO:0005509;GO:0005654;GO:0005829;GO:0005840;GO:0006284;GO:0016363;GO:0022625;GO:0022626;GO:0052720;GO:0070180;GO:0090305	Universal ribosomal protein uL10 family	Cytoplasm;DNA damage;DNA repair;Hydrolase;Nucleus;Phosphoprotein;Reference proteome;Ribonucleoprotein;Ribosomal protein	PF00428;PF00466;PF17777	IPR001790;IPR030670;IPR040637;IPR043141;IPR043164		DEVELOPMENTAL STAGE: All stages of development. A larger transcript is restricted to the embryonic and early larval stages.			FBgn0000100	26.5898	26.5507	26.7645	26.6998	26.8741	26.9088
Q9VV49	1-Acylglycerol-3-phosphate O-acyltransferase 4, isoform A OS=Drosophila melanogaster OX=7227 GN=Agpat4 PE=2 SV=1	Q9VV49	Agpat4	0	199.696	27	26	1027	24	24	244.67	1801.57	23	25	472	555	12	23	2	2.71858	0.00652282	-0.53546	2.71851	0.00798354	-0.535464	Agpat4	Q9VV49_DROME	1-Acylglycerol-3-phosphate O-acyltransferase 4, isoform A (EC 2.3.-.-, EC 2.3.1.51) (1-Acylglycerol-3-phosphate O-acyltransferase 4, isoform B) (1-Acylglycerol-3-phosphate O-acyltransferase 4, isoform C) (RE72803p)	Agpat4 AGPAT AGPAT4 DmAGPAT3-5 Dmel\CG4753 CG4753 Dmel_CG4753		endomembrane system [GO:0012505];membrane [GO:0016020]	1-acylglycerol-3-phosphate O-acyltransferase activity [GO:0003841]	1-acylglycerol-3-phosphate O-acyltransferase activity [GO:0003841];endomembrane system [GO:0012505];membrane [GO:0016020]	GO:0003841;GO:0012505;GO:0016020	1-acyl-sn-glycerol-3-phosphate acyltransferase family	Acyltransferase;Membrane;Reference proteome;Transferase;Transmembrane;Transmembrane helix	PF01553;PF16076	IPR002123;IPR032098					FBgn0036622	25.6348	25.4738	25.9293	25.6971	25.6811	25.2679
Q9VCK1	GILT-like protein 2 OS=Drosophila melanogaster OX=7227 GN=GILT2 PE=2 SV=1	Q9VCK1	GILT2	0	36.779	36	6	77	6	6	29.94	28.6	19	32	71	6	5	4	0	2.71397	0.00652459	1.01547	2.71396	0.00798374	1.01546	GILT2	GILT2_DROME	GILT-like protein 2 (EC 1.8.-.-)	GILT2 CG10157	immune system process [GO:0002376];positive regulation of defense response to bacterium [GO:1900426]	extracellular region [GO:0005576]	oxidoreductase activity [GO:0016491];oxidoreductase activity, acting on a sulfur group of donors [GO:0016667];oxidoreductase activity, acting on a sulfur group of donors, disulfide as acceptor [GO:0016671]	extracellular region [GO:0005576];immune system process [GO:0002376];oxidoreductase activity [GO:0016491];oxidoreductase activity, acting on a sulfur group of donors [GO:0016667];oxidoreductase activity, acting on a sulfur group of donors, disulfide as acceptor [GO:0016671];positive regulation of defense response to bacterium [GO:1900426]	GO:0002376;GO:0005576;GO:0016491;GO:0016667;GO:0016671;GO:1900426	GILT family	Disulfide bond;Glycoprotein;Immunity;Oxidoreductase;Redox-active center;Reference proteome;Secreted;Signal	PF03227	IPR004911;IPR036249					FBgn0039099	21.3805	21.265	21.1206	20.654	20.8346	21.4923
Q9VFD0	Uncharacterized protein OS=Drosophila melanogaster OX=7227 GN=Dmel\CG3984 PE=4 SV=1	Q9VFD0	Dmel\CG3984	0	26.429	9	4	283	4	4	101.55	258.25	9	9	203	80	4	4	0	2.71131	0.00653061	0.538998	2.71138	0.00796761	0.538989	Dmel\CG3984	Q9VFD0_DROME	Uncharacterized protein	Dmel\CG3984 CG3984 Dmel_CG3984							Reference proteome;Signal							FBgn0038291	21.7836	21.4923	21.7634	21.3857	21.6714	22.1457
Q9W2S2	Autophagy-related 8a, isoform A OS=Drosophila melanogaster OX=7227 GN=Atg8a PE=1 SV=1	Q9W2S2;Q9VEG5	Atg8a;Atg8b	0	14.454	34	4	15	1	4	4.16	14.39	34	20	11	4	4	2	0	2.71422	0.00653498	-1.3291	2.7142	0.00801633	-1.3291	Atg8a;Atg8b	Q9VEG5_DROME;Q9W2S2_DROME	Autophagy-related 8b, isoform A (Autophagy-related 8b, isoform B) (GEO01803p1)"";Autophagy-related 8a, isoform A (LD05816p)	Atg8a Atg-8a ATG8 Atg8 atg8 ATG8/LC3 Atg8/LC3 ATG8a Atg8A atg8A atg8a Atg8alpha BcDNA:LD05816 CG1534 dAtg8a DmAtg8a Dmel\CG32672 DrAtg8a LC3 LC3/Atg8 CG32672 Dmel_CG32672;Atg8b ATG8 Atg8 ATG8b Atg8B atg8B atg8b dAtg8b Dmel\CG12334 CG12334 Dmel_CG12334	autophagosome assembly [GO:0000045];autophagy [GO:0006914];autophagy of mitochondrion [GO:0000422];cellular response to nitrogen starvation [GO:0006995];determination of adult lifespan [GO:0008340];larval midgut cell programmed cell death [GO:0035096];macroautophagy [GO:0016236];regulation of autophagy [GO:0010506];regulation of protein ubiquitination [GO:0031396]	amphisome [GO:0044753];autolysosome [GO:0044754];autophagosome [GO:0005776];autophagosome membrane [GO:0000421];cytosol [GO:0005829];type I terminal bouton [GO:0061174]	GABA receptor binding [GO:0050811];protein kinase binding [GO:0019901];protein tag [GO:0031386];ubiquitin protein ligase binding [GO:0031625]	amphisome [GO:0044753];autolysosome [GO:0044754];autophagosome [GO:0005776];autophagosome assembly [GO:0000045];autophagosome membrane [GO:0000421];autophagy [GO:0006914];autophagy of mitochondrion [GO:0000422];cellular response to nitrogen starvation [GO:0006995];cytosol [GO:0005829];determination of adult lifespan [GO:0008340];GABA receptor binding [GO:0050811];larval midgut cell programmed cel…	GO:0000045;GO:0000421;GO:0000422;GO:0005776;GO:0005829;GO:0006914;GO:0006995;GO:0008340;GO:0010506;GO:0016236;GO:0019901;GO:0031386;GO:0031396;GO:0031625;GO:0035096;GO:0044753;GO:0044754;GO:0050811;GO:0061174	ATG8 family	Autophagy;Lipoprotein;Membrane;Proteomics identification;Reference proteome	PF02991	IPR004241;IPR029071					FBgn0038539;FBgn0052672	20.5069	20.2764	20.5451	20.4273	20.2877	20.3857
Q9VWG5	Nose resistant-to-fluoxetine protein N-terminal domain-containing protein OS=Drosophila melanogaster OX=7227 GN=Dmel\CG14219 PE=4 SV=1	Q9VWG5	Dmel\CG14219	0.001	9.277	3	2	21	2	2	6.55	16.44	3	2	15	6	2	1	0	2.70785	0.00654251	-1.79255	0	0.990921	NaN	Dmel\CG14219	Q9VWG5_DROME	Nose resistant-to-fluoxetine protein N-terminal domain-containing protein	Dmel\CG14219 CG14219 Dmel_CG14219		membrane [GO:0016020]	acyltransferase activity, transferring groups other than amino-acyl groups [GO:0016747]	acyltransferase activity, transferring groups other than amino-acyl groups [GO:0016747];membrane [GO:0016020]	GO:0016020;GO:0016747		Acyltransferase;Membrane;Reference proteome;Signal;Transferase;Transmembrane;Transmembrane helix	PF01757;PF20146	IPR002656;IPR006621					FBgn0031033	19.1556	18.5768	19.5261	18.3145	17.9373	17.8606
O97477	Inositol-3-phosphate synthase OS=Drosophila melanogaster OX=7227 GN=Inos PE=1 SV=1	O97477	Inos	0	39.691	20	11	148	11	11	55.84	33.97	17	9	135	13	10	4	0	2.71789	0.00654545	-0.553205	2.71783	0.00795082	-0.553189	Inos	INO1_DROME	Inositol-3-phosphate synthase (MIP synthase) (EC 5.5.1.4) (Myo-inositol 1-phosphate synthase) (IPS) (MI-1-P synthase)	Inos CG11143	inositol biosynthetic process [GO:0006021];phospholipid biosynthetic process [GO:0008654]	cytoplasm [GO:0005737]	inositol-3-phosphate synthase activity [GO:0004512]	cytoplasm [GO:0005737];inositol biosynthetic process [GO:0006021];inositol-3-phosphate synthase activity [GO:0004512];phospholipid biosynthetic process [GO:0008654]	GO:0004512;GO:0005737;GO:0006021;GO:0008654	Myo-inositol 1-phosphate synthase family	Cytoplasm;Inositol biosynthesis;Isomerase;Lipid biosynthesis;Lipid metabolism;NAD;Phospholipid biosynthesis;Phospholipid metabolism;Phosphoprotein;Reference proteome	PF01658;PF07994	IPR002587;IPR013021;IPR036291	UPA00823		TISSUE SPECIFICITY: Higher expression in adult heads than bodies. {ECO:0000269|PubMed:11121586}.	myo-inositol biosynthesis;myo-inositol from D-glucose 6-phosphate: step 1/2.;PATHWAY: Polyol metabolism	FBgn0025885	21.85	21.7056	21.9742	21.5915	21.7265	22.1642
Q9XZ63	Mesencephalic astrocyte-derived neurotrophic factor homolog OS=Drosophila melanogaster OX=7227 GN=Manf PE=2 SV=2	Q9XZ63	Manf	0	77.567	64	15	377	15	15	134.39	311.84	40	61	270	107	13	11	0	2.70489	0.00658065	0.592349	2.70521	0.00793574	0.592366	Manf	ARMET_DROME	Mesencephalic astrocyte-derived neurotrophic factor homolog (DmMANF) (MANF/CDNF-like protein)	Manf ARP-like CG7013	dopamine metabolic process [GO:0042417];dopaminergic neuron differentiation [GO:0071542];neuron cellular homeostasis [GO:0070050];neuron projection development [GO:0031175];synaptic transmission, dopaminergic [GO:0001963]	endomembrane system [GO:0012505];endoplasmic reticulum [GO:0005783];extracellular region [GO:0005576];extracellular space [GO:0005615];synapse [GO:0045202]		dopamine metabolic process [GO:0042417];dopaminergic neuron differentiation [GO:0071542];endomembrane system [GO:0012505];endoplasmic reticulum [GO:0005783];extracellular region [GO:0005576];extracellular space [GO:0005615];neuron cellular homeostasis [GO:0070050];neuron projection development [GO:0031175];synapse [GO:0045202];synaptic transmission, dopaminergic [GO:0001963]	GO:0001963;GO:0005576;GO:0005615;GO:0005783;GO:0012505;GO:0031175;GO:0042417;GO:0045202;GO:0070050;GO:0071542	ARMET family	Developmental protein;Disulfide bond;Reference proteome;Secreted;Signal	PF10208;PF20145	IPR018247;IPR019345;IPR036361;IPR045332;IPR045333		DEVELOPMENTAL STAGE: Expressed both maternally and zygotically through all developmental stages. {ECO:0000269|PubMed:19164766}.	TISSUE SPECIFICITY: In stage 12, expression is seen in the stomodeum and the salivary gland primordia, and weakly in the mesoderm. From stage 13 onward, expression is in Garland cells, the outer wall of the proventriculus and salivary glands. Punctuate expression is also in the ventral nerve cord (VNC), specifically in eagle (eg)-positive cell body glia. Epidermal expression is seen at stage 15. …		FBgn0027095	23.1472	22.7035	23.1031	23.1441	23.1301	23.3239
Q9VN44	FI07923p OS=Drosophila melanogaster OX=7227 GN=Karybeta3 PE=1 SV=1	Q9VN44	Karybeta3	0	102.809	24	23	299	23	23	78.09	215.14	18	11	209	90	18	11	0	2.70107	0.00660241	-0.681902	2.70111	0.008016	-0.681912	Karybeta3	Q9VN44_DROME	FI07923p (Karyopherin beta 3, isoform A) (Karyopherin beta 3, isoform B)	Karybeta3 Dmel\CG1059 Karbeta3 Kary-beta-3 Kary-beta3 karybeta3 Karybeta3-RA l(3)82CDd l(3)j3A4 l(3)j7E8 CG1059 Dmel_CG1059	protein import into nucleus [GO:0006606]	cytoplasm [GO:0005737];cytosol [GO:0005829];nucleus [GO:0005634]	nuclear import signal receptor activity [GO:0061608];nuclear localization sequence binding [GO:0008139]	cytoplasm [GO:0005737];cytosol [GO:0005829];nuclear import signal receptor activity [GO:0061608];nuclear localization sequence binding [GO:0008139];nucleus [GO:0005634];protein import into nucleus [GO:0006606]	GO:0005634;GO:0005737;GO:0005829;GO:0006606;GO:0008139;GO:0061608		Cytoplasm;Nucleus;Protein transport;Proteomics identification;Reference proteome;Repeat;Transport	PF02985;PF13513;PF18808;PF18816;PF18829	IPR000357;IPR011989;IPR016024;IPR021133;IPR040122;IPR040928;IPR041389;IPR041653					FBgn0087013	23.1206	23.3645	23.391	22.9584	23.3101	24.1095
A0A0B4KF31	Asrij, isoform B OS=Drosophila melanogaster OX=7227 GN=asrij PE=4 SV=1	A0A0B4KF31;Q9W1X9	asrij	0	43.162	31	6	152	0	6	53.18	197.21	26	15	98	54	5	3	0	2.69621	0.00664542	-1.16524	2.69625	0.008	-1.16524	asrij	A0A0B4KF31_DROME;OCAD1_DROME	Asrij, isoform B;OCIA domain-containing protein 1 (OCAD1)	asrij arj Asrij Dmasrij Dmel\CG13533 FBgn 34793 CG13533 Dmel_CG13533;asrij CG13533	embryonic hemopoiesis [GO:0035162];endocytosis [GO:0006897];hematopoietic stem cell homeostasis [GO:0061484];lymph gland crystal cell differentiation [GO:0035170];positive regulation of receptor signaling pathway via JAK-STAT [GO:0046427];regulation of antibacterial peptide production [GO:0002786];regulation of mitochondrion organization [GO:0010821];regulation of stem cell differentiation [GO:20…	early endosome [GO:0005769];endosome [GO:0005768];Golgi apparatus [GO:0005794];lysosome [GO:0005764];membrane [GO:0016020];mitochondrion [GO:0005739];recycling endosome [GO:0055037]		early endosome [GO:0005769];embryonic hemopoiesis [GO:0035162];endocytosis [GO:0006897];endosome [GO:0005768];Golgi apparatus [GO:0005794];hematopoietic stem cell homeostasis [GO:0061484];lymph gland crystal cell differentiation [GO:0035170];lysosome [GO:0005764];membrane [GO:0016020];mitochondrion [GO:0005739];positive regulation of receptor signaling pathway via JAK-STAT [GO:0046427];recycling …	GO:0002786;GO:0005739;GO:0005764;GO:0005768;GO:0005769;GO:0005794;GO:0006897;GO:0010821;GO:0016020;GO:0035162;GO:0035170;GO:0046427;GO:0055037;GO:0061484;GO:2000736	OCIAD1 family	Endosome;Reference proteome	PF07051	IPR009764;IPR040187			TISSUE SPECIFICITY: Expressed in all cells of the primary lymph gland lobe. {ECO:0000269|PubMed:22110713}.		FBgn0034793	22.0625	22.0224	21.9916	22.2961	22.2419	21.9916
P15215	Laminin subunit gamma-1 OS=Drosophila melanogaster OX=7227 GN=LanB2 PE=2 SV=2	P15215	LanB2	0	199.835	31	40	484	40	40	129.5	216.33	28	16	423	61	35	20	0	2.69719	0.006672	-0.86625	2.69716	0.008	-0.866237	LanB2	LAMC1_DROME	Laminin subunit gamma-1 (Laminin B2 chain)	LanB2 LAMC1 LAMG1 CG3322	basement membrane assembly [GO:0070831];basement membrane organization [GO:0071711];cell adhesion mediated by integrin [GO:0033627];cell morphogenesis involved in differentiation [GO:0000904];endodermal digestive tract morphogenesis [GO:0061031];extracellular matrix assembly [GO:0085029];midgut development [GO:0007494];salivary gland morphogenesis [GO:0007435];substrate adhesion-dependent cell sp…	basement membrane [GO:0005604];extracellular region [GO:0005576]		basement membrane [GO:0005604];basement membrane assembly [GO:0070831];basement membrane organization [GO:0071711];cell adhesion mediated by integrin [GO:0033627];cell morphogenesis involved in differentiation [GO:0000904];endodermal digestive tract morphogenesis [GO:0061031];extracellular matrix assembly [GO:0085029];extracellular region [GO:0005576];midgut development [GO:0007494];salivary glan…	GO:0000904;GO:0005576;GO:0005604;GO:0007435;GO:0007494;GO:0033627;GO:0034446;GO:0061031;GO:0070831;GO:0071711;GO:0085029		Basement membrane;Cell adhesion;Coiled coil;Disulfide bond;Extracellular matrix;Glycoprotein;Laminin EGF-like domain;Reference proteome;Repeat;Secreted;Signal	PF00052;PF00053;PF00055	IPR000034;IPR000742;IPR002049;IPR008211					FBgn0267348	24.2317	23.2273	24.0854	23.417	23.5165	23.2679
Q9W322	GH10201p OS=Drosophila melanogaster OX=7227 GN=Dmel\CG3106 PE=2 SV=1	Q9W322	Dmel\CG3106	0	193.192	31	23	1060	23	23	360.61	1359.04	27	27	653	407	19	18	0	2.69055	0.00671429	-0.55775	2.69058	0.00807874	-0.557753	Dmel\CG3106	Q9W322_DROME	GH10201p (Uncharacterized protein, isoform A (EC 2.3.1.-)) (Uncharacterized protein, isoform B)	Dmel\CG3106 CG3106 Dmel_CG3106		membrane [GO:0016020]	acyltransferase activity, transferring groups other than amino-acyl groups [GO:0016747]	acyltransferase activity, transferring groups other than amino-acyl groups [GO:0016747];membrane [GO:0016020]	GO:0016020;GO:0016747		Acyltransferase;Membrane;Reference proteome;Signal;Transferase;Transmembrane;Transmembrane helix	PF01757;PF20146	IPR002656;IPR006621					FBgn0030148	24.7895	25.3975	24.824	25.3975	25.5551	25.3342
A1Z9W2	RH47216p OS=Drosophila melanogaster OX=7227 GN=CG10220 PE=2 SV=1	A1Z9W2	CG10220	0	16.661	16	4	71	4	4	28.32	12.41	16	4	67	4	4	1	0	1.17572	0.0945944	-1.29401	2.8134	0.00673593	-0.749811	CG10220	A1Z9W2_DROME	RH47216p	CG10220 CG33506-RA Dmel\CG33506 CG33506 Dmel_CG33506		membrane [GO:0016020]		membrane [GO:0016020]	GO:0016020		Membrane;Reference proteome;Transmembrane;Transmembrane helix		IPR026620					FBgn0053506	19.3773	19.8846	19.5805	19.7056	19.8469	20.1206
Q9VDX5	Serine protease K12H4.7 OS=Drosophila melanogaster OX=7227 GN=Dmel\CG3739 PE=3 SV=2	Q9VDX5	Dmel\CG3739	0	114.746	35	13	160	13	13	54.23	146.77	35	29	115	45	13	11	0	2.40074	0.0103394	3.81508	2.80658	0.00674678	4.27361	Dmel\CG3739	Q9VDX5_DROME	Serine protease K12H4.7	Dmel\CG3739 CG3739 Dmel_CG3739	proteolysis [GO:0006508]		dipeptidyl-peptidase activity [GO:0008239];serine hydrolase activity [GO:0017171];serine-type peptidase activity [GO:0008236]	dipeptidyl-peptidase activity [GO:0008239];proteolysis [GO:0006508];serine hydrolase activity [GO:0017171];serine-type peptidase activity [GO:0008236]	GO:0006508;GO:0008236;GO:0008239;GO:0017171	Peptidase S28 family	Glycoprotein;Hydrolase;Reference proteome;Signal	PF05577	IPR008758;IPR029058;IPR042269					FBgn0038702	16.1196	17.1457	16.8965	19.0047	19.0638	18.6347
X2JAH8	Rugose, isoform Q OS=Drosophila melanogaster OX=7227 GN=rg PE=1 SV=1	X2JE60;Q9W4E2;Q0KHV9;B7Z0W8;B7Z0X3;X2JAH8	rg	0	34.113	4	13	111	0	13	40.84	NaN	4	NaN	111	NaN	13	NaN	0	2.68401	0.00681423	1.21579	2.68392	0.00809375	1.21579	rg	B7Z0W8_DROME;B7Z0X3_DROME;NBEA_DROME;Q0KHV9_DROME;X2JAH8_DROME;X2JE60_DROME	Rugose, isoform M"";""Rugose, isoform O"";""Rugose, isoform P"";""Rugose, isoform Q"";Neurobeachin (A-kinase anchor protein 550) (AKAP 550) (Protein rugose) (dAKAP550);Rugose, isoform L	rg AKAP Akap550 CG15464 CG15466 CG6775 DAKAP550 Dmel\CG44835 fas CG44835 Dmel_CG44835;rg Akap550 CG44835	compound eye cone cell differentiation [GO:0042675];eye photoreceptor cell development [GO:0042462];mushroom body development [GO:0016319];neuromuscular junction development [GO:0007528];olfactory learning [GO:0008355];protein localization [GO:0008104];short-term memory [GO:0007614]	cytoplasm [GO:0005737];cytosol [GO:0005829];membrane [GO:0016020];neuronal cell body [GO:0043025];perikaryon [GO:0043204]	protein kinase A binding [GO:0051018];protein kinase binding [GO:0019901]	compound eye cone cell differentiation [GO:0042675];cytoplasm [GO:0005737];cytosol [GO:0005829];eye photoreceptor cell development [GO:0042462];membrane [GO:0016020];mushroom body development [GO:0016319];neuromuscular junction development [GO:0007528];neuronal cell body [GO:0043025];olfactory learning [GO:0008355];perikaryon [GO:0043204];protein kinase A binding [GO:0051018];protein kinase bindi…	GO:0005737;GO:0005829;GO:0007528;GO:0007614;GO:0008104;GO:0008355;GO:0016020;GO:0016319;GO:0019901;GO:0042462;GO:0042675;GO:0043025;GO:0043204;GO:0051018	WD repeat neurobeachin family	Alternative splicing;Cytoplasm;Membrane;Proteomics identification;Reference proteome;Repeat;WD repeat	PF02138;PF06469;PF14844;PF15787;PF20425;PF20426	IPR000409;IPR001680;IPR010508;IPR011993;IPR013320;IPR015943;IPR016024;IPR023362;IPR031570;IPR036322;IPR036372;IPR046851;IPR046852		DEVELOPMENTAL STAGE: All stages of development. {ECO:0000269|PubMed:9334242}.	TISSUE SPECIFICITY: In early embryos, ubiquitous expression with elevated levels in ventral furrow and flanking mesectodermal cells, neuroblasts and mesoderm. Late embryos show reduced expression in epidermis and skeletal muscle and elevated in nervous system, gut endothelium, tracheal system and salivary gland. Larvae show expression in imaginal disks and many neural cells. Developing eye imagin…		FBgn0266098	20.8269	21.714	20.2185	21.9495	22.0156	21.7013
P35381	ATP synthase subunit alpha, mitochondrial OS=Drosophila melanogaster OX=7227 GN=blw PE=1 SV=2	P35381;G6EXB6;Q831A3;A0A0G9FDX6;A0A346DWW2	blw	0	729.047	69	98	7833	84	92	2331.89	13814	53	69	3514	4319	35	94	6	2.67655	0.00688189	-0.243536	2.67693	0.00810853	-0.243537	blw	ATPA_DROME	ATP synthase subunit alpha, mitochondrial (Protein bellwether)	blw ATPSYN-ALPHA CG3612	electron transport chain [GO:0022900];lipid storage [GO:0019915];proton motive force-driven ATP synthesis [GO:0015986];regulation of choline O-acetyltransferase activity [GO:1902769]	mitochondrial proton-transporting ATP synthase, catalytic core [GO:0005754];mitochondrion [GO:0005739];proton-transporting ATP synthase complex, catalytic core F(1) [GO:0045261]	ADP binding [GO:0043531];ATP binding [GO:0005524];proton-transporting ATP synthase activity, rotational mechanism [GO:0046933]	ADP binding [GO:0043531];ATP binding [GO:0005524];electron transport chain [GO:0022900];lipid storage [GO:0019915];mitochondrial proton-transporting ATP synthase, catalytic core [GO:0005754];mitochondrion [GO:0005739];proton motive force-driven ATP synthesis [GO:0015986];proton-transporting ATP synthase activity, rotational mechanism [GO:0046933];proton-transporting ATP synthase complex, catalyti…	GO:0005524;GO:0005739;GO:0005754;GO:0015986;GO:0019915;GO:0022900;GO:0043531;GO:0045261;GO:0046933;GO:1902769	ATPase alpha/beta chains family	ATP synthesis;ATP-binding;CF(1);Direct protein sequencing;Hydrogen ion transport;Ion transport;Membrane;Mitochondrion;Mitochondrion inner membrane;Nucleotide-binding;Reference proteome;Transit peptide;Transport	PF00006;PF00306;PF02874	IPR000194;IPR000793;IPR004100;IPR005294;IPR020003;IPR023366;IPR027417;IPR033732;IPR036121;IPR038376					FBgn0011211	30.1842	30.1115	30.099	30.099	30.0864	30.1483
Q9VV17	Uncharacterized protein, isoform A OS=Drosophila melanogaster OX=7227 GN=Dmel\CG13048 PE=4 SV=1	Q9VV17	Dmel\CG13048	0.002	5.501	9	2	8	2	2	1.95	7.23	9	9	5	3	2	2	0	2.67529	0.00688627	-2.45012	2.09418	0.0187962	-2.2336	Dmel\CG13048	Q9VV17_DROME	Uncharacterized protein, isoform A (Uncharacterized protein, isoform B)	Dmel\CG13048 CG13048 Dmel_CG13048							Reference proteome;Signal							FBgn0036593	19.4576	19.9185	19.6435	20.4775	20.1704	19.9316
A1ZB21	Protein TsetseEP domain-containing protein OS=Drosophila melanogaster OX=7227 GN=Dmel\CG5767 PE=4 SV=1	A1ZB21	Dmel\CG5767	0	12.848	6	3	39	3	3	14.51	57.26	6	6	23	16	1	3	0	2.66748	0.00696875	0.795133	2.66759	0.00816988	0.795158	Dmel\CG5767	A1ZB21_DROME	Protein TsetseEP domain-containing protein	Dmel\CG5767 CT18118 CG5767 Dmel_CG5767							Reference proteome;Signal	PF05267	IPR007931					FBgn0034292	20.6971	21.3376	20.7796	21.0359	21.1269	21.4015
Q9VGS9	LD21102p OS=Drosophila melanogaster OX=7227 GN=Ugt35A1 PE=1 SV=1	Q9VGS9;Q9VGT0	Ugt35A1;Ugt35B1	0	86.192	27	18	513	15	16	180.14	449.22	20	23	344	169	11	14	0	2.66212	0.00697674	0.42319	2.66176	0.00827586	0.423177	Ugt35A1;Ugt35B1	Q9VGS9_DROME;Q9VGT0_DROME	LD21102p (UDP-glycosyltransferase family 35 member A1 (EC 2.4.1.-));UDP-glucuronosyltransferase (EC 2.4.1.17)	Ugt35A1 AC 006491F Dmel\CG6644 DmeUgt35a UDPGT1 Ugt35a ugt35a UGT35A1 Ugt86Df CG6644 Dmel_CG6644;Ugt35B1 AC 006491B Dmel\CG6649 DmeUgt35b UDPGT2 Ugt-35b UGT35b Ugt35B Ugt35b ugt35b UGT35B1 Ugt86Db CG6649 Dmel_CG6649		membrane [GO:0016020]	glucuronosyltransferase activity [GO:0015020];UDP-glycosyltransferase activity [GO:0008194]	glucuronosyltransferase activity [GO:0015020];membrane [GO:0016020];UDP-glycosyltransferase activity [GO:0008194]	GO:0008194;GO:0015020;GO:0016020	UDP-glycosyltransferase family	Glycosyltransferase;Membrane;Proteomics identification;Reference proteome;Signal;Transferase;Transmembrane;Transmembrane helix	PF00201	IPR002213;IPR035595					FBgn0026314;FBgn0026315	22.5685	22.9261	22.7574	23.019	23.1734	22.6119
Q9VLL5	LP03571p OS=Drosophila melanogaster OX=7227 GN=ESTS:172F5T PE=2 SV=2	Q9VLL5	ESTS:172F5T	0	120.659	43	26	367	26	26	133.5	95.54	43	9	336	31	26	6	0	2.66359	0.00698833	0.631135	2.66326	0.00830769	0.631109	ESTS:172F5T	Q9VLL5_DROME	LP03571p (Uncharacterized protein, isoform A) (Uncharacterized protein, isoform B (EC 3.2.1.50))	ESTS:172F5T 172F5T anon-sts19 Dmel\CG13397 CG13397 Dmel_CG13397	heparan sulfate proteoglycan catabolic process [GO:0030200]	lysosomal lumen [GO:0043202]	alpha-N-acetylglucosaminidase activity [GO:0004561]	alpha-N-acetylglucosaminidase activity [GO:0004561];heparan sulfate proteoglycan catabolic process [GO:0030200];lysosomal lumen [GO:0043202]	GO:0004561;GO:0030200;GO:0043202		Glycosidase;Hydrolase;Reference proteome;Signal	PF05089;PF12971;PF12972	IPR007781;IPR017853;IPR024240;IPR024732;IPR024733;IPR029018					FBgn0014417	22.7735	22.5983	22.6298	22.3699	22.3101	22.5165
Q9Y0Y5	Coatomer subunit epsilon OS=Drosophila melanogaster OX=7227 GN=epsilonCOP PE=1 SV=1	Q9Y0Y5	epsilonCOP	0	22.488	15	4	132	4	4	54.11	86.97	11	15	99	33	3	4	0	2.64646	0.00704545	1.04359	2.64653	0.00830075	1.04361	epsilonCOP	Q9Y0Y5_DROME	Coatomer subunit epsilon	epsilonCOP BcDNA.LD29885 BcDNA:LD29885 bcDNA:LD29885 Dmel\CG9543 epsilon-COP epsilon-Cop CG9543 Dmel_CG9543	endoplasmic reticulum to Golgi vesicle-mediated transport [GO:0006888];intra-Golgi vesicle-mediated transport [GO:0006891];protein transport [GO:0015031];retrograde vesicle-mediated transport, Golgi to endoplasmic reticulum [GO:0006890]	COPI vesicle coat [GO:0030126];Golgi membrane [GO:0000139]	structural molecule activity [GO:0005198]	COPI vesicle coat [GO:0030126];endoplasmic reticulum to Golgi vesicle-mediated transport [GO:0006888];Golgi membrane [GO:0000139];intra-Golgi vesicle-mediated transport [GO:0006891];protein transport [GO:0015031];retrograde vesicle-mediated transport, Golgi to endoplasmic reticulum [GO:0006890];structural molecule activity [GO:0005198]	GO:0000139;GO:0005198;GO:0006888;GO:0006890;GO:0006891;GO:0015031;GO:0030126	COPE family	Capsid protein;Cytoplasm;Cytoplasmic vesicle;ER-Golgi transport;Golgi apparatus;Membrane;Protein transport;Proteomics identification;Reference proteome;Transport;Virion	PF04733	IPR006822;IPR011990					FBgn0027496	21.1642	21.4324	21.1946	21.895	21.1015	22.1642
P54351	Vesicle-fusing ATPase 2 OS=Drosophila melanogaster OX=7227 GN=Nsf2 PE=2 SV=2	P54351;M9PH10	comt;Nsf2	0	37.972	17	12	92	7	11	23.05	57.52	14	7	70	22	9	5	0	2.64802	0.00705703	-2.16264	2.48938	0.0102092	-1.85652	comt;Nsf2	M9PH10_DROME;NSF2_DROME	Vesicle-fusing ATPase (EC 3.6.4.6);Vesicle-fusing ATPase 2 (EC 3.6.4.6) (N-ethylmaleimide-sensitive fusion protein 2) (NEM-sensitive fusion protein 2) (Vesicular-fusion protein NSF2) (dNsf-2) (NSF-2)	comt CG 1618 com Comt Dmel\CG1618 DmNSF dNSF dNSF-1 dNSF1 dNsf1 dnsf1 NSF Nsf NSF 1 NSF-1 NSF1 Nsf1 CG1618 Dmel_CG1618;Nsf2 CG33101	Golgi to plasma membrane protein transport [GO:0043001];intra-Golgi vesicle-mediated transport [GO:0006891];liquid clearance, open tracheal system [GO:0035002];neuromuscular synaptic transmission [GO:0007274];neurotransmitter secretion [GO:0007269];open tracheal system development [GO:0007424];protein transport [GO:0015031];regulation of synaptic assembly at neuromuscular junction [GO:0008582];SN…	cytoplasm [GO:0005737];Golgi stack [GO:0005795];presynapse [GO:0098793]	ATP binding [GO:0005524];ATP hydrolysis activity [GO:0016887];metal ion binding [GO:0046872]	ATP binding [GO:0005524];ATP hydrolysis activity [GO:0016887];cytoplasm [GO:0005737];Golgi stack [GO:0005795];Golgi to plasma membrane protein transport [GO:0043001];intra-Golgi vesicle-mediated transport [GO:0006891];liquid clearance, open tracheal system [GO:0035002];metal ion binding [GO:0046872];neuromuscular synaptic transmission [GO:0007274];neurotransmitter secretion [GO:0007269];open trac…	GO:0005524;GO:0005737;GO:0005795;GO:0006891;GO:0007269;GO:0007274;GO:0007424;GO:0007430;GO:0008582;GO:0015031;GO:0016082;GO:0016192;GO:0016887;GO:0035002;GO:0035494;GO:0043001;GO:0046872;GO:0060439;GO:0098793	AAA ATPase family	ATP-binding;Cytoplasm;ER-Golgi transport;Hydrolase;Magnesium;Metal-binding;Nucleotide-binding;Protein transport;Proteomics identification;Reference proteome;Repeat;Transport	PF00004;PF02359;PF02933;PF17862	IPR003338;IPR003593;IPR003959;IPR003960;IPR004201;IPR009010;IPR027417;IPR029067;IPR039812;IPR041569		DEVELOPMENTAL STAGE: The highest levels are detected in embryos before and during cellularization. After onset of gastrulation the highest levels of expression appear in embryonic regions that give rise to endodermal and ectodermal tissues including the midgut and hindgut. {ECO:0000269|PubMed:7642522}.	TISSUE SPECIFICITY: Nervous system and secretory tissues. {ECO:0000269|PubMed:7642522}.		FBgn0000346;FBgn0266464	20.6006	20.1457	20.3538	20.3321	20.3321	18.5318
O62619	Pyruvate kinase OS=Drosophila melanogaster OX=7227 GN=PyK PE=2 SV=2	O62619;Q9VD23	Dmel\CG7069;PyK	0	402.939	64	58	2124	56	58	516.63	4423.25	47	62	941	1183	26	52	0	2.65884	0.00705792	-0.56124	2.65897	0.00829008	-0.561269	Dmel\CG7069;PyK	KPYK_DROME;Q9VD23_DROME	Pyruvate kinase (EC 2.7.1.40);Pyruvate kinase (PK) (EC 2.7.1.40)	Dmel\CG7069 CG7069 Dmel_CG7069;PyK CG7070	glucose homeostasis [GO:0042593];glycolytic process [GO:0006096];phosphorylation [GO:0016310];pyruvate metabolic process [GO:0006090];response to sucrose [GO:0009744]	cytoplasm [GO:0005737];cytosol [GO:0005829];P granule [GO:0043186];plasma membrane [GO:0005886]	ATP binding [GO:0005524];kinase activity [GO:0016301];magnesium ion binding [GO:0000287];potassium ion binding [GO:0030955];pyruvate kinase activity [GO:0004743]	ATP binding [GO:0005524];cytoplasm [GO:0005737];cytosol [GO:0005829];glucose homeostasis [GO:0042593];glycolytic process [GO:0006096];kinase activity [GO:0016301];magnesium ion binding [GO:0000287];P granule [GO:0043186];phosphorylation [GO:0016310];plasma membrane [GO:0005886];potassium ion binding [GO:0030955];pyruvate kinase activity [GO:0004743];pyruvate metabolic process [GO:0006090];respons…	GO:0000287;GO:0004743;GO:0005524;GO:0005737;GO:0005829;GO:0005886;GO:0006090;GO:0006096;GO:0009744;GO:0016301;GO:0016310;GO:0030955;GO:0042593;GO:0043186	Pyruvate kinase family	Alternative splicing;ATP-binding;Glycolysis;Kinase;Magnesium;Metal-binding;Nucleotide-binding;Potassium;Pyruvate;Reference proteome;Transferase	PF00224;PF02887	IPR001697;IPR011037;IPR015793;IPR015795;IPR015806;IPR015813;IPR018209;IPR036918;IPR040442	UPA00109	DEVELOPMENTAL STAGE: Low levels in larvae and pupae, but increases in young adults, becoming relatively stable in two-day-old flies. {ECO:0000269|PubMed:3920304}.	TISSUE SPECIFICITY: In adults expressed predominantly in the thorax. {ECO:0000269|PubMed:3920304}.	glycolysis;PATHWAY: Carbohydrate degradation;pyruvate from D-glyceraldehyde 3-phosphate: step 5/5.;pyruvate from D-glyceraldehyde 3-phosphate: step 5/5. {ECO:0000256|ARBA:ARBA00004997, ECO:0000256|RuleBase:RU000504}.	FBgn0038952;FBgn0267385	26.8504	26.5075	26.7129	26.4488	26.4154	26.0526
Q9V3U5	CG7916 protein OS=Drosophila melanogaster OX=7227 GN=LP05416 PE=2 SV=1	Q9V3U5	LP05416	0	43.476	37	8	133	8	8	50.56	78.95	37	20	107	26	8	4	0	2.65555	0.00707692	1.35387	2.6555	0.00830418	1.35386	LP05416	Q9V3U5_DROME	CG7916 protein (RE38722p)	LP05416 BG:DS00941.13 CT23894 Dmel\CG7916 CG7916 Dmel_CG7916							Reference proteome;Signal	PF06585	IPR010562;IPR038606					FBgn0028534	19.7504	19.6731	19.5337	19.7699	19.9316	18.1946
Q86PD3	RE56416p OS=Drosophila melanogaster OX=7227 GN=CG30022;CG30023 PE=1 SV=1	Q86PD3	CG30022;CG30023	0	69.643	39	15	337	15	15	87.97	284.17	34	29	213	124	11	10	0	2.6493	0.00708397	0.536383	2.64931	0.00831698	0.536392	CG30022;CG30023	Q86PD3_DROME	RE56416p (RE65279p) (RE65881p)	CG30022;CG30023 BcDNA:RE56416 CG30022-RA CG9026 Dmel\CG30022 CG30022 Dmel_CG30022	glutathione metabolic process [GO:0006749];hydrogen sulfide metabolic process [GO:0070813];RNA 3'-end processing [GO:0031123]	mitochondrion [GO:0005739];nucleoplasm [GO:0005654]	hydrolase activity [GO:0016787];iron ion binding [GO:0005506];sulfur dioxygenase activity [GO:0050313]	glutathione metabolic process [GO:0006749];hydrogen sulfide metabolic process [GO:0070813];hydrolase activity [GO:0016787];iron ion binding [GO:0005506];mitochondrion [GO:0005739];nucleoplasm [GO:0005654];RNA 3'-end processing [GO:0031123];sulfur dioxygenase activity [GO:0050313]	GO:0005506;GO:0005654;GO:0005739;GO:0006749;GO:0016787;GO:0031123;GO:0050313;GO:0070813		Hydrolase;Oxidoreductase;Proteomics identification;Reference proteome	PF00753	IPR001279;IPR036866;IPR044528					FBgn0050022	23.3645	22.7512	23.1095	22.969	23.0493	22.6843
Q9W1C9	Ejaculatory bulb-specific protein 3 OS=Drosophila melanogaster OX=7227 GN=EbpIII PE=2 SV=2	Q9W1C9	EbpIII	0	82.321	49	12	410	12	12	132.84	429.66	44	40	244	166	8	10	0	2.65048	0.00711111	-1.47698	2.65049	0.00834848	-1.477	EbpIII	PEB3_DROME	Ejaculatory bulb-specific protein 3 (Ejaculatory bulb-specific protein III) (PEB-meIII) (PEBmelIII)	EbpIII PebIII CG11390	mating plug formation [GO:0042628];metamorphosis [GO:0007552];response to virus [GO:0009615]	extracellular region [GO:0005576]		extracellular region [GO:0005576];mating plug formation [GO:0042628];metamorphosis [GO:0007552];response to virus [GO:0009615]	GO:0005576;GO:0007552;GO:0009615;GO:0042628	Insect A10/OS-D protein family	Behavior;Reference proteome;Secreted;Signal	PF03392	IPR005055;IPR036682			TISSUE SPECIFICITY: Specifically expressed in the ejaculatory bulb and seminal fluid. {ECO:0000269|PubMed:7619487}.		FBgn0011695	25.019	24.4614	24.5638	23.9134	23.8288	23.5404
Q0E8U2	Uncharacterized protein, isoform A OS=Drosophila melanogaster OX=7227 GN=Dmel\CG9664 PE=3 SV=1	M9NEQ1;Q0E8U2	Dmel\CG9664	0.005	4.79	3	2	13	0	2	4.63	3.67	1	2	12	1	1	1	0	2.61959	0.00724723	-0.870754	2.61972	0.00855882	-0.870765	Dmel\CG9664	M9NEQ1_DROME;Q0E8U2_DROME	Uncharacterized protein, isoform D"";Uncharacterized protein, isoform A (Uncharacterized protein, isoform B)	Dmel\CG9664 DmCG9664 CG9664 Dmel_CG9664	olfactory behavior [GO:0042048];transmembrane transport [GO:0055085]	plasma membrane [GO:0005886]	ABC-type transporter activity [GO:0140359];ATP binding [GO:0005524];ATPase-coupled transmembrane transporter activity [GO:0042626];hydrolase activity [GO:0016787]	ABC-type transporter activity [GO:0140359];ATP binding [GO:0005524];ATPase-coupled transmembrane transporter activity [GO:0042626];hydrolase activity [GO:0016787];olfactory behavior [GO:0042048];plasma membrane [GO:0005886];transmembrane transport [GO:0055085]	GO:0005524;GO:0005886;GO:0016787;GO:0042048;GO:0042626;GO:0055085;GO:0140359	ABC transporter superfamily, ABCG family, Eye pigment precursor importer (TC 3.A.1.204) subfamily	ATP-binding;Membrane;Nucleotide-binding;Reference proteome;Transmembrane;Transmembrane helix;Transport	PF00005;PF01061;PF19055	IPR003439;IPR003593;IPR013525;IPR027417;IPR043926					FBgn0031515	19.5107	20.4972	19.0717	19.6593	19.5318	20.2066
Q9VG81	RH49330p OS=Drosophila melanogaster OX=7227 GN=Sccpdh2 PE=1 SV=1	Q9VG81	Sccpdh2	0	214.299	52	31	956	31	31	340.61	1179.94	47	52	613	343	19	29	0	2.62966	0.00724812	-0.578834	2.6297	0.00853731	-0.578829	Sccpdh2	Q9VG81_DROME	RH49330p (Saccheropin dehydrogenase 2 (EC 1.-.-.-))	Sccpdh2 Dmel\CG5167 CG5167 Dmel_CG5167	glycolipid biosynthetic process [GO:0009247]	lipid droplet [GO:0005811];membrane [GO:0016020]	oxidoreductase activity [GO:0016491]	glycolipid biosynthetic process [GO:0009247];lipid droplet [GO:0005811];membrane [GO:0016020];oxidoreductase activity [GO:0016491]	GO:0005811;GO:0009247;GO:0016020;GO:0016491		Membrane;Oxidoreductase;Proteomics identification;Reference proteome;Transmembrane;Transmembrane helix	PF03435	IPR005097;IPR036291					FBgn0038038	26.1095	25.6153	25.989	25.6568	25.7543	25.4831
Q9XZ53	dolichyl-diphosphooligosaccharide--protein glycotransferase OS=Drosophila melanogaster OX=7227 GN=Stt3B PE=1 SV=1	Q9XZ53	Stt3B	0	121.355	21	19	632	18	18	230.09	485.26	19	18	426	206	14	15	1	2.62813	0.00725094	0.328524	2.62825	0.00853532	0.32853	Stt3B	Q9XZ53_DROME	dolichyl-diphosphooligosaccharide--protein glycotransferase (EC 2.4.99.18)	Stt3B anon-WO03054008.7 BcDNA.GM01838 BcDNA:GM01838 Dmel\CG7748 l(3)j2D9 OstStt3 STT CG7748 Dmel_CG7748	post-translational protein modification [GO:0043687];protein N-linked glycosylation via asparagine [GO:0018279]	endomembrane system [GO:0012505];oligosaccharyltransferase complex [GO:0008250]	dolichyl-diphosphooligosaccharide-protein glycotransferase activity [GO:0004579];metal ion binding [GO:0046872]	dolichyl-diphosphooligosaccharide-protein glycotransferase activity [GO:0004579];endomembrane system [GO:0012505];metal ion binding [GO:0046872];oligosaccharyltransferase complex [GO:0008250];post-translational protein modification [GO:0043687];protein N-linked glycosylation via asparagine [GO:0018279]	GO:0004579;GO:0008250;GO:0012505;GO:0018279;GO:0043687;GO:0046872	STT3 family	Glycosyltransferase;Magnesium;Manganese;Membrane;Metal-binding;Proteomics identification;Reference proteome;Transferase;Transmembrane;Transmembrane helix	PF02516	IPR003674	UPA00378			PATHWAY: Protein modification;protein glycosylation. {ECO:0000256|ARBA:ARBA00004922}.	FBgn0011336	23.7895	24.0443	23.6757	23.848	23.976	24.0359
Q9VQW5	GEO10314p1 OS=Drosophila melanogaster OX=7227 GN=Dmel\CG15423 PE=2 SV=1	Q9VQW5	Dmel\CG15423	0	25.164	53	6	56	6	6	18.89	7.39	53	12	54	2	6	1	0	2.62271	0.00725651	-2.71788	1.11167	0.11353	-1.33856	Dmel\CG15423	Q9VQW5_DROME	GEO10314p1 (IP19126p) (IP19332p) (IP19532p) (IP19626p)	Dmel\CG15423 CG15423-RA CG15423 Dmel_CG15423							Reference proteome							FBgn0031580	20.9601	19.4046	20.9459	20.5915	20.2302	18.5988
Q6AWP0	Lifeguard, isoform A OS=Drosophila melanogaster OX=7227 GN=Lfg PE=2 SV=1	Q6AWP0	Lfg	0.001	9.315	10	2	39	1	2	4.05	130.08	4	6	14	25	1	1	0	2.63168	0.00726038	0.856015	2.63156	0.00856929	0.85601	Lfg	Q6AWP0_DROME	Lifeguard, isoform A (Lifeguard, isoform D) (RE58310p)	Lfg BEST:CK02213 CK02213 Dmel\CG3814 LFG CG3814 Dmel_CG3814		membrane [GO:0016020]		membrane [GO:0016020]	GO:0016020	BI1 family	Membrane;Reference proteome;Transmembrane;Transmembrane helix	PF01027	IPR006214					FBgn0025692	19.4756	20.4874	19.3101	19.7699	19.8018	20.0559
Q9W0B8	Coatomer subunit alpha OS=Drosophila melanogaster OX=7227 GN=alphaCOP PE=1 SV=1	Q9W0B8	alphaCOP	0	280.28	44	50	954	50	50	303.6	445.58	44	27	797	157	49	27	0	2.61979	0.00727407	-0.805948	2.61984	0.00857565	-0.805963	alphaCOP	Q9W0B8_DROME	Coatomer subunit alpha	alphaCOP alpha-COP alpha-Cop alphaCop Dmel\CG7961 CG7961 Dmel_CG7961	cell morphogenesis [GO:0000902];endoplasmic reticulum to Golgi vesicle-mediated transport [GO:0006888];intracellular protein transport [GO:0006886];intra-Golgi vesicle-mediated transport [GO:0006891];male meiosis cytokinesis [GO:0007112];protein localization to cleavage furrow [GO:1905345];regulation of lipid storage [GO:0010883];retrograde vesicle-mediated transport, Golgi to endoplasmic reticul…	COPI vesicle coat [GO:0030126];endoplasmic reticulum-Golgi intermediate compartment [GO:0005793];Golgi membrane [GO:0000139]	structural molecule activity [GO:0005198]	cell morphogenesis [GO:0000902];COPI vesicle coat [GO:0030126];endoplasmic reticulum to Golgi vesicle-mediated transport [GO:0006888];endoplasmic reticulum-Golgi intermediate compartment [GO:0005793];Golgi membrane [GO:0000139];intracellular protein transport [GO:0006886];intra-Golgi vesicle-mediated transport [GO:0006891];male meiosis cytokinesis [GO:0007112];protein localization to cleavage fur…	GO:0000139;GO:0000902;GO:0005198;GO:0005793;GO:0006886;GO:0006888;GO:0006890;GO:0006891;GO:0007112;GO:0010883;GO:0016192;GO:0030126;GO:1905345		Capsid protein;Cytoplasm;ER-Golgi transport;Golgi apparatus;Membrane;Protein transport;Proteomics identification;Reference proteome;Repeat;Transport;Virion;WD repeat	PF00400;PF04053;PF06957	IPR001680;IPR006692;IPR010714;IPR015943;IPR016391;IPR019775;IPR020472;IPR036322;IPR047312					FBgn0025725	24.4614	23.9933	24.6375	24.2961	24.1332	23.3511
Q9VYV3	Thioredoxin domain-containing protein 5 homolog OS=Drosophila melanogaster OX=7227 GN=prtp PE=1 SV=2	Q9VYV3	prtp	0	170.345	50	28	1300	26	26	431.22	1224.72	40	46	838	462	21	23	0	2.61712	0.00727941	0.366598	2.61706	0.00857143	0.366582	prtp	TXND5_DROME	Thioredoxin domain-containing protein 5 homolog (Protein pretaporter)	prtp CG1837	apoptotic cell clearance [GO:0043277];positive regulation of apoptotic cell clearance [GO:2000427];protein folding [GO:0006457]	cell surface [GO:0009986];endomembrane system [GO:0012505];endoplasmic reticulum [GO:0005783]	protein disulfide isomerase activity [GO:0003756]	apoptotic cell clearance [GO:0043277];cell surface [GO:0009986];endomembrane system [GO:0012505];endoplasmic reticulum [GO:0005783];positive regulation of apoptotic cell clearance [GO:2000427];protein disulfide isomerase activity [GO:0003756];protein folding [GO:0006457]	GO:0003756;GO:0005783;GO:0006457;GO:0009986;GO:0012505;GO:0043277;GO:2000427	Protein disulfide isomerase family	Alternative splicing;Disulfide bond;Endoplasmic reticulum;Phagocytosis;Redox-active center;Reference proteome;Repeat;Signal	PF00085	IPR005788;IPR013766;IPR017937;IPR036249		DEVELOPMENTAL STAGE: Expressed in embryo, larva, pupa and adult (at protein level). {ECO:0000269|PubMed:19927123}.			FBgn0030329	24.2961	24.4105	24.7129	24.7492	24.7995	24.6757
B6IDY5	CYP6G1 OS=Drosophila melanogaster OX=7227 GN=Cyp6g1 PE=2 SV=1	B6IDY5	Cyp6g1	0	186.432	51	35	744	34	34	255.53	743.12	46	42	516	228	26	26	1	2.62422	0.00728358	0.761574	2.62423	0.00857778	0.761565	Cyp6g1	B6IDY5_DROME	CYP6G1 (Cyp6g1, isoform B (EC 1.14.-.-)) (FI07613p)	Cyp6g1 6g1 anon-WO03025223.16 anon-WO03025223.17 Cyp6-like CYP6G1 CYP6g1 Cyp6G1 cyp6g1 Cyp6g1-RA Cyp6gl DDT-R Dmel-Cyp6g1 Dmel\CG8453 RDDT RI RI[DDT] RI[II] Rst(2)DDT CG8453 Dmel_CG8453		membrane [GO:0016020]	heme binding [GO:0020037];iron ion binding [GO:0005506];monooxygenase activity [GO:0004497];oxidoreductase activity, acting on paired donors, with incorporation or reduction of molecular oxygen [GO:0016705]	heme binding [GO:0020037];iron ion binding [GO:0005506];membrane [GO:0016020];monooxygenase activity [GO:0004497];oxidoreductase activity, acting on paired donors, with incorporation or reduction of molecular oxygen [GO:0016705]	GO:0004497;GO:0005506;GO:0016020;GO:0016705;GO:0020037	Cytochrome P450 family	Heme;Iron;Membrane;Metal-binding;Monooxygenase;Oxidoreductase;Reference proteome;Transmembrane;Transmembrane helix	PF00067	IPR001128;IPR002401;IPR017972;IPR036396					FBgn0025454	23.0173	24.239	23.5165	24.1174	24.0772	23.9584
Q8IPF8	Mucin related 29B OS=Drosophila melanogaster OX=7227 GN=Mur29B PE=4 SV=1	Q8IPF8	Mur29B	0	42.164	6	5	317	5	5	104.34	527.75	3	6	170	147	2	5	0	2.61173	0.00735531	1.00005	2.61175	0.00859636	1.00005	Mur29B	Q8IPF8_DROME	Mucin related 29B	Mur29B BcDNA:LP08232 Dmel\CG31901 CG31901 Dmel_CG31901		extracellular matrix [GO:0031012]	extracellular matrix structural constituent [GO:0005201]	extracellular matrix [GO:0031012];extracellular matrix structural constituent [GO:0005201]	GO:0005201;GO:0031012		Reference proteome;Signal							FBgn0051901	23.7286	22.8073	23.7594	23.2679	23.0805	22.937
Q9VB94	LP07116p OS=Drosophila melanogaster OX=7227 GN=DmelL7 PE=2 SV=1	Q9VB94	DmelL7	0.001	8.652	4	2	10	2	2	0.22	20.72	2	2	2	8	1	1	0	2.60814	0.00740146	1.00218	2.60825	0.00863768	1.0022	DmelL7	Q9VB94_DROME	LP07116p	DmelL7 Dmel\CG6296 CG6296 Dmel_CG6296	lipid catabolic process [GO:0016042]	extracellular space [GO:0005615]	lipase activity [GO:0016298];triglyceride lipase activity [GO:0004806]	extracellular space [GO:0005615];lipase activity [GO:0016298];lipid catabolic process [GO:0016042];triglyceride lipase activity [GO:0004806]	GO:0004806;GO:0005615;GO:0016042;GO:0016298	AB hydrolase superfamily, Lipase family	Hydrolase;Reference proteome;Secreted;Signal	PF00151	IPR000734;IPR002334;IPR013818;IPR029058;IPR033906					FBgn0039470	16.7987	16.0297	16.1694	16.6662	17.3408	16.8113
Q9VKC5	RH17958p OS=Drosophila melanogaster OX=7227 GN=p8 PE=1 SV=1	Q9VKC5	p8	0.001	6.627	17	2	11	2	2	NaN	36.19	NaN	17	NaN	11	NaN	2	0	1.65815	0.0365636	-1.43803	2.76168	0.00741423	-0.994927	p8	Q9VKC5_DROME	RH17958p	p8 anon-WO02059370.25 CG6770-RA CT21019 Dmel\CG6770 CG6770 Dmel_CG6770	negative regulation of cell cycle [GO:0045786];negative regulation of cell population proliferation [GO:0008285];regulation of transcription by RNA polymerase II [GO:0006357]	nucleus [GO:0005634]		negative regulation of cell cycle [GO:0045786];negative regulation of cell population proliferation [GO:0008285];nucleus [GO:0005634];regulation of transcription by RNA polymerase II [GO:0006357]	GO:0005634;GO:0006357;GO:0008285;GO:0045786		Proteomics identification;Reference proteome	PF10195	IPR018792					FBgn0032400	20.6276	19.3211	20.2066	19.2018	19.3962	19.9882
Q7JZR4	Na[+]-dependent inorganic phosphate cotransporter, isoform A OS=Drosophila melanogaster OX=7227 GN=NaPi-T PE=1 SV=1	Q7JZR4	NaPi-T	0.001	5.706	3	2	123	1	1	57.85	65.25	1	3	72	51	1	2	0	2.60569	0.00743273	2.11006	1.42902	0.0593818	0.940298	NaPi-T	Q7JZR4_DROME	Na[+]-dependent inorganic phosphate cotransporter, isoform A (Na[+]-dependent inorganic phosphate cotransporter, isoform B) (RE15779p)	NaPi-T Dmel\CG10207 Dropo MFS2 Na/Pi-cotransporter NapiT CG10207 Dmel_CG10207	monoatomic anion transport [GO:0006820];sodium ion transport [GO:0006814]	membrane [GO:0016020]	phosphate ion transmembrane transporter activity [GO:0015114];transmembrane transporter activity [GO:0022857]	membrane [GO:0016020];monoatomic anion transport [GO:0006820];phosphate ion transmembrane transporter activity [GO:0015114];sodium ion transport [GO:0006814];transmembrane transporter activity [GO:0022857]	GO:0006814;GO:0006820;GO:0015114;GO:0016020;GO:0022857	Major facilitator superfamily, Sodium/anion cotransporter family	Ion transport;Membrane;Proteomics identification;Reference proteome;Sodium;Sodium transport;Transmembrane;Transmembrane helix;Transport	PF07690	IPR004745;IPR011701;IPR020846;IPR036259					FBgn0016684	17.093	19.2302	16.9602	18.6558	18.9258	16.4086
P84345	ATP synthase protein 8 OS=Drosophila melanogaster OX=7227 GN=mt:ATPase8 PE=3 SV=1	P84345	mt:ATPase8	0.001	10.36	19	1	365	1	1	157.8	345.22	19	19	240	125	1	1	0	2.59696	0.00753791	-0.883284	2.59681	0.00876534	-0.883264	mt:ATPase8	ATP8_DROME	ATP synthase protein 8 (A6L) (F-ATPase subunit 8)	mt:ATPase8 ATP8 ATPase8 Mtatp8	proton motive force-driven ATP synthesis [GO:0015986]	mitochondrial proton-transporting ATP synthase complex, coupling factor F(o) [GO:0000276]	proton transmembrane transporter activity [GO:0015078]	mitochondrial proton-transporting ATP synthase complex, coupling factor F(o) [GO:0000276];proton motive force-driven ATP synthesis [GO:0015986];proton transmembrane transporter activity [GO:0015078]	GO:0000276;GO:0015078;GO:0015986	ATPase protein 8 family	ATP synthesis;CF(0);Hydrogen ion transport;Ion transport;Membrane;Mitochondrion;Reference proteome;Transmembrane;Transmembrane helix;Transport	PF00895	IPR001421					FBgn0013673	24.3645	23.7695	24.1488	24.2096	24.1015	23.6865
P48148	Ras-like GTP-binding protein Rho1 OS=Drosophila melanogaster OX=7227 GN=Rho1 PE=1 SV=1	P48148	Rho1	0	135.169	69	19	696	18	18	174.4	764.03	47	69	427	269	12	16	1	2.59111	0.0076129	0.304738	2.59182	0.0088172	0.304756	Rho1	RHO1_DROME	Ras-like GTP-binding protein Rho1	Rho1 CG8416	actin cytoskeleton organization [GO:0030036];actin cytoskeleton reorganization [GO:0031532];actin filament bundle assembly [GO:0051017];actin filament organization [GO:0007015];actin-mediated cell contraction [GO:0070252];adherens junction maintenance [GO:0034334];axon guidance [GO:0007411];border follicle cell migration [GO:0007298];cell elongation involved in imaginal disc-derived wing morphoge…	apical cortex [GO:0045179];apical plasma membrane [GO:0016324];cell cortex [GO:0005938];cell hair [GO:0070451];cell-cell contact zone [GO:0044291];cytoplasm [GO:0005737];cytoskeleton [GO:0005856];cytosol [GO:0005829];lateral plasma membrane [GO:0016328];plasma membrane [GO:0005886]	actin binding [GO:0003779];GTP binding [GO:0005525];GTPase activity [GO:0003924];kinase binding [GO:0019900]	actin binding [GO:0003779];actin cytoskeleton organization [GO:0030036];actin cytoskeleton reorganization [GO:0031532];actin filament bundle assembly [GO:0051017];actin filament organization [GO:0007015];actin-mediated cell contraction [GO:0070252];adherens junction maintenance [GO:0034334];apical cortex [GO:0045179];apical plasma membrane [GO:0016324];axon guidance [GO:0007411];border follicle c…	GO:0000281;GO:0001745;GO:0003779;GO:0003924;GO:0005525;GO:0005737;GO:0005829;GO:0005856;GO:0005886;GO:0005938;GO:0006897;GO:0007015;GO:0007264;GO:0007298;GO:0007349;GO:0007368;GO:0007370;GO:0007374;GO:0007377;GO:0007391;GO:0007395;GO:0007405;GO:0007411;GO:0007422;GO:0007424;GO:0007435;GO:0007480;GO:0007601;GO:0008045;GO:0008104;GO:0008347;GO:0009611;GO:0010004;GO:0016324;GO:0016328;GO:0016476;GO:…	Small GTPase superfamily, Rho family	Actin-binding;Cell membrane;Cytoplasm;Cytoskeleton;Developmental protein;GTP-binding;Lipoprotein;Membrane;Methylation;Nucleotide-binding;Prenylation;Reference proteome;Sensory transduction;Vision	PF00071	IPR001806;IPR003578;IPR005225;IPR027417			TISSUE SPECIFICITY: Expressed in hemocytes (at protein level). {ECO:0000269|PubMed:25739458}.		FBgn0014020	24.1946	24.1642	24.4041	24.2679	24.1719	24.1015
Q8IQ94	FI09328p OS=Drosophila melanogaster OX=7227 GN=BcDNA:RH61042 PE=2 SV=1	Q8IQ94	BcDNA:RH61042	0	12.364	19	2	31	2	2	9.28	21.31	19	19	24	7	2	2	0	2.58823	0.00761429	2.41027	1.04543	0.129057	1.1671	BcDNA:RH61042	Q8IQ94_DROME	FI09328p (GEO12732p1)	BcDNA:RH61042 CG32368-RA Dmel\CG32368 CG32368 Dmel_CG32368							Coiled coil;Reference proteome								17.7471	15.6904	19.209	18.7406	15.8439	17.4774
Q9VJ10	Lethal (2) 37Bb OS=Drosophila melanogaster OX=7227 GN=l(2)37Bb PE=1 SV=1	Q9VJ10	l(2)37Bb	0	13.184	10	5	38	5	5	8.26	2.49	10	2	37	1	5	1	0	2.59268	0.0076259	-1.11672	2.59275	0.00882014	-1.11672	l(2)37Bb	Q9VJ10_DROME	Lethal (2) 37Bb (EC 1.-.-.-) (RE18450p)	l(2)37Bb Bb dFOXRED1 Dmel\CG10655 l(2)35B2 l(2)E58 CG10655 Dmel_CG10655	mitochondrial respiratory chain complex I assembly [GO:0032981]	cytoplasm [GO:0005737]	oxidoreductase activity [GO:0016491]	cytoplasm [GO:0005737];mitochondrial respiratory chain complex I assembly [GO:0032981];oxidoreductase activity [GO:0016491]	GO:0005737;GO:0016491;GO:0032981		Oxidoreductase;Proteomics identification;Reference proteome	PF01266	IPR006076;IPR036188					FBgn0002021	20.2877	19.8995	20.3211	20.1581	19.1053	20.0951
Q7K110	Dolichyl-diphosphooligosaccharide--protein glycosyltransferase subunit 2 OS=Drosophila melanogaster OX=7227 GN=OstDelta PE=1 SV=1	Q7K110;A0A0B4LFR4	OstDelta	0	190.92	40	31	689	2	31	196.27	902.62	26	31	425	264	16	24	0	2.58331	0.00767376	0.407187	2.58344	0.00894286	0.407222	OstDelta	A0A0B4LFR4_DROME;Q7K110_DROME	Dolichyl-diphosphooligosaccharide--protein glycosyltransferase subunit 2 (Ribophorin-2)	OstDelta Dmel\CG6370 OST CG6370 Dmel_CG6370	encapsulation of foreign target [GO:0035010];protein N-linked glycosylation [GO:0006487]	endomembrane system [GO:0012505];oligosaccharyltransferase complex [GO:0008250]	transferase activity [GO:0016740]	encapsulation of foreign target [GO:0035010];endomembrane system [GO:0012505];oligosaccharyltransferase complex [GO:0008250];protein N-linked glycosylation [GO:0006487];transferase activity [GO:0016740]	GO:0006487;GO:0008250;GO:0012505;GO:0016740;GO:0035010	SWP1 family	Endoplasmic reticulum;Membrane;Proteomics identification;Reference proteome;Signal;Transferase;Transmembrane;Transmembrane helix	PF05817	IPR008814	UPA00378			PATHWAY: Protein modification;protein glycosylation. {ECO:0000256|RuleBase:RU366029}.	FBgn0034277	24.3239	24.2463	24.3239	24.141	24.1871	23.6865
Q9V496	Apolipophorins OS=Drosophila melanogaster OX=7227 GN=apolpp PE=1 SV=2	Q9V496	apolpp	0	1113.62	48	179	4116	178	179	1335.69	4427.23	39	41	2675	1441	133	144	0	2.57697	0.00774558	-0.723393	2.57701	0.00899644	-0.72341	apolpp	APLP_DROME	Apolipophorin-1 (ApoL1) (Apolipophorin I) (ApoLI)];Apolipophorins (Retinoid- and fatty acid-binding glycoprotein) [Cleaved into: Apolipophorin-2 (ApoL2) (Apolipophorin II) (ApoLII)	apolpp Rfabg RfaBp CG11064	lipid transport [GO:0006869];lipid transport involved in lipid storage [GO:0010877];lipoprotein transport [GO:0042953];positive regulation of canonical Wnt signaling pathway [GO:0090263];positive regulation of smoothened signaling pathway [GO:0045880];Wnt signaling pathway [GO:0016055]	basal part of cell [GO:0045178];endocytic vesicle [GO:0030139];extracellular region [GO:0005576];extracellular space [GO:0005615]	fatty acid binding [GO:0005504];heme binding [GO:0020037];lipid transporter activity [GO:0005319];metal ion binding [GO:0046872];microtubule binding [GO:0008017];retinol binding [GO:0019841];signaling receptor binding [GO:0005102]	basal part of cell [GO:0045178];endocytic vesicle [GO:0030139];extracellular region [GO:0005576];extracellular space [GO:0005615];fatty acid binding [GO:0005504];heme binding [GO:0020037];lipid transport [GO:0006869];lipid transport involved in lipid storage [GO:0010877];lipid transporter activity [GO:0005319];lipoprotein transport [GO:0042953];metal ion binding [GO:0046872];microtubule binding […	GO:0005102;GO:0005319;GO:0005504;GO:0005576;GO:0005615;GO:0006869;GO:0008017;GO:0010877;GO:0016055;GO:0019841;GO:0020037;GO:0030139;GO:0042953;GO:0045178;GO:0045880;GO:0046872;GO:0090263		Cleavage on pair of basic residues;Direct protein sequencing;Glycoprotein;Heme;Iron;Lipid transport;Lipid-binding;Lipoprotein;Metal-binding;Reference proteome;Secreted;Signal;Transport;Wnt signaling pathway	PF00094;PF01347;PF06448;PF09172	IPR001747;IPR001846;IPR009454;IPR011030;IPR015255;IPR015816;IPR015817;IPR015819			TISSUE SPECIFICITY: During stage 12, it is highly present throughout the yolk sac. By late stage 14, it localizes in the lateral fat body cells. Starting at stage 14, it localizes to the apodemes. Component of hemolymph clots (at protein level). Expressed in the amniosera. {ECO:0000269|PubMed:8702812}.		FBgn0087002	27.4234	27.0401	27.9595	27.4314	27.0914	26.7645
A0A0B4K620	Mustard, isoform V OS=Drosophila melanogaster OX=7227 GN=mtd PE=1 SV=1	Q8IPN8;Q9VNA2;Q8IPN9;A4V2F2;B7Z0T6;Q7KNC5;A0A0B4K620;A0A0B4KF88;Q0KIB9;A0A0B4K6S8;Q4ABH3;B7Z0T3;Q8MSQ5;Q9VNA1;A0A0B4K699;Q7KTR8;Q8IPN7;Q7KTR7;Q8IPN6	mtd	0	17.389	4	4	49	0	3	9.58	42.49	4	1	31	18	3	2	0	1.09589	0.110831	-1.14178	2.72794	0.00778512	-0.723629	mtd	A0A0B4K620_DROME;A0A0B4K699_DROME;A0A0B4K6S8_DROME;A0A0B4KF88_DROME;A4V2F2_DROME;B7Z0T3_DROME;B7Z0T6_DROME;Q0KIB9_DROME;Q4ABH3_DROME;Q7KNC5_DROME;Q7KTR7_DROME;Q7KTR8_DROME;Q8IPN6_DROME;Q8IPN7_DROME;Q8IPN8_DROME;Q8IPN9_DROME;Q8MSQ5_DROME;Q9VNA1_DROME;Q9VNA2_DROME	L82B (Mustard, isoform O)"";""L82C (Mustard, isoform F)"";""L82D (Mustard, isoform C) (RE01794p)"";""L82E (Mustard, isoform I) (RE01508p)"";""L82F (Mustard, isoform A)"";""L82G (Mustard, isoform H) (Mustard, isoform Q)"";""Mustard, isoform AA"";""Mustard, isoform G (SD08996p)"";""Mustard, isoform K"";""Mustard, isoform M"";""Mustard, isoform P"";""Mustard, isoform R"";""Mustard, isoform S (Mustar…	mtd anon-EST:Posey263 CG10196 CG10199 Dmel\CG32464 L(3)82Fd l(3)82FD l(3)82Fd l(3)82Fd-RC L82 CG32464 Dmel_CG32464;mtd anon-EST:Posey263 CG10196 CG10199 Dmel\CG32464 L(3)82Fd l(3)82FD l(3)82Fd l(3)82Fd-RI L82 CG32464 Dmel_CG32464;mtd anon-EST:Posey263 CG10196 CG10199 Dmel\CG32464 L(3)82Fd l(3)82FD l(3)82Fd L82 CG32464 Dmel_CG32464	activation of innate immune response [GO:0002218];defense response to Gram-negative bacterium [GO:0050829];positive regulation of stem cell proliferation [GO:2000648];response to oxidative stress [GO:0006979]	cytoplasm [GO:0005737];nucleus [GO:0005634]		activation of innate immune response [GO:0002218];cytoplasm [GO:0005737];defense response to Gram-negative bacterium [GO:0050829];nucleus [GO:0005634];positive regulation of stem cell proliferation [GO:2000648];response to oxidative stress [GO:0006979]	GO:0002218;GO:0005634;GO:0005737;GO:0006979;GO:0050829;GO:2000648	OXR1 family	Proteomics identification;Reference proteome	PF01476;PF07534	IPR006571;IPR018392;IPR036779					FBgn0013576	18.6937	18.547	18.9142	18.8175	18.6903	16.7481
Q8SXY6	Transmembrane emp24 domain-containing protein bai OS=Drosophila melanogaster OX=7227 GN=bai PE=2 SV=1	Q8SXY6	bai	0	55.11	35	8	454	8	8	165.62	543.33	26	35	267	187	7	8	0	2.56789	0.0078169	-0.477093	2.56787	0.00916312	-0.477126	bai	TMEDA_DROME	Transmembrane emp24 domain-containing protein bai (Protein baiser)	bai CG11785	dorsal/ventral pattern formation [GO:0009953];endoplasmic reticulum to Golgi vesicle-mediated transport [GO:0006888];Golgi organization [GO:0007030];Golgi vesicle transport [GO:0048193];intracellular protein transport [GO:0006886];maternal specification of dorsal/ventral axis, oocyte, germ-line encoded [GO:0007311]	COPII-coated ER to Golgi transport vesicle [GO:0030134];endomembrane system [GO:0012505];endoplasmic reticulum [GO:0005783];endoplasmic reticulum-Golgi intermediate compartment [GO:0005793];Golgi apparatus [GO:0005794];membrane [GO:0016020]	cargo receptor activity [GO:0038024]	cargo receptor activity [GO:0038024];COPII-coated ER to Golgi transport vesicle [GO:0030134];dorsal/ventral pattern formation [GO:0009953];endomembrane system [GO:0012505];endoplasmic reticulum [GO:0005783];endoplasmic reticulum to Golgi vesicle-mediated transport [GO:0006888];endoplasmic reticulum-Golgi intermediate compartment [GO:0005793];Golgi apparatus [GO:0005794];Golgi organization [GO:000…	GO:0005783;GO:0005793;GO:0005794;GO:0006886;GO:0006888;GO:0007030;GO:0007311;GO:0009953;GO:0012505;GO:0016020;GO:0030134;GO:0038024;GO:0048193	EMP24/GP25L family	Developmental protein;Membrane;Reference proteome;Signal;Transmembrane;Transmembrane helix	PF01105	IPR009038;IPR015720		DEVELOPMENTAL STAGE: Expressed both maternally and zygotically. {ECO:0000269|PubMed:15327786}.			FBgn0045866	24.0772	23.867	24.0935	23.9316	24.019	23.848
Q9I7K5	Transmembrane emp24 domain-containing protein eca OS=Drosophila melanogaster OX=7227 GN=eca PE=2 SV=2	Q9I7K5;Q86BA5	eca;p24-2	0	77.565	49	13	257	2	13	78.59	215.58	44	41	189	68	9	12	0	2.56437	0.00783158	-0.437038	2.56413	0.00924382	-0.437027	eca;p24-2	Q86BA5_DROME;TMEDE_DROME	LP01981p (p24-related-2, isoform A) (p24-related-2, isoform B);Transmembrane emp24 domain-containing protein eca (Protein eclair)	eca CG33104;p24-2 CG9443 Dmel\CG33105 p24 unc-115-RA CG33105 Dmel_CG33105	dorsal/ventral pattern formation [GO:0009953];endoplasmic reticulum to Golgi vesicle-mediated transport [GO:0006888];Golgi organization [GO:0007030];Golgi vesicle transport [GO:0048193];intracellular protein transport [GO:0006886];wing disc development [GO:0035220]	COPII-coated ER to Golgi transport vesicle [GO:0030134];endomembrane system [GO:0012505];endoplasmic reticulum [GO:0005783];endoplasmic reticulum membrane [GO:0005789];endoplasmic reticulum-Golgi intermediate compartment [GO:0005793];Golgi apparatus [GO:0005794];membrane [GO:0016020]	cargo receptor activity [GO:0038024]	cargo receptor activity [GO:0038024];COPII-coated ER to Golgi transport vesicle [GO:0030134];dorsal/ventral pattern formation [GO:0009953];endomembrane system [GO:0012505];endoplasmic reticulum [GO:0005783];endoplasmic reticulum membrane [GO:0005789];endoplasmic reticulum to Golgi vesicle-mediated transport [GO:0006888];endoplasmic reticulum-Golgi intermediate compartment [GO:0005793];Golgi appar…	GO:0005783;GO:0005789;GO:0005793;GO:0005794;GO:0006886;GO:0006888;GO:0007030;GO:0009953;GO:0012505;GO:0016020;GO:0030134;GO:0035220;GO:0038024;GO:0048193	EMP24/GP25L family	Coiled coil;Developmental protein;Endoplasmic reticulum;Membrane;Reference proteome;Signal;Transmembrane;Transmembrane helix	PF01105	IPR009038;IPR015720		DEVELOPMENTAL STAGE: Expressed both maternally and zygotically. {ECO:0000269|PubMed:15327786}.			FBgn0053105;FBgn0069242	23.7182	23.5285	24.275	23.895	23.9134	23.7796
A0A0B4LES3	Uncharacterized protein, isoform D OS=Drosophila melanogaster OX=7227 GN=Dmel\CG3107 PE=4 SV=1	A0A0B4LES3	Dmel\CG3107	0	48.503	13	14	163	14	14	51.43	35.07	13	4	148	15	13	4	0	2.55684	0.00791638	-0.475231	2.55687	0.0093007	-0.475232	Dmel\CG3107	A0A0B4LES3_DROME	Uncharacterized protein, isoform D (EC 3.4.24.-)	Dmel\CG3107 CG3107 Dmel_CG3107	proteolysis [GO:0006508]		hydrolase activity [GO:0016787];metal ion binding [GO:0046872]	hydrolase activity [GO:0016787];metal ion binding [GO:0046872];proteolysis [GO:0006508]	GO:0006508;GO:0016787;GO:0046872		Hydrolase;Reference proteome	PF00675;PF05193;PF08367	IPR007863;IPR011249;IPR011765;IPR013578					FBgn0033005	23.2961	23.1658	23.1079	23.5285	23.3511	23.5522
Q6NLM7	LP22879p OS=Drosophila melanogaster OX=7227 GN=CG15018 PE=2 SV=1	Q6NLM7	CG15018	0	75.731	28	14	186	14	14	47.31	260.01	27	22	109	77	7	11	0	2.55744	0.00794406	-0.503255	2.55735	0.00933333	-0.503259	CG15018	Q6NLM7_DROME	LP22879p	CG15018 CG15017 Dmel\CG33514 CG33514 Dmel_CG33514	intermembrane lipid transfer [GO:0120009]	late endosome [GO:0005770]	lipid transfer activity [GO:0120013];phosphatidylinositol bisphosphate binding [GO:1902936]	intermembrane lipid transfer [GO:0120009];late endosome [GO:0005770];lipid transfer activity [GO:0120013];phosphatidylinositol bisphosphate binding [GO:1902936]	GO:0005770;GO:0120009;GO:0120013;GO:1902936		Reference proteome	PF00650	IPR001251;IPR011074;IPR036273;IPR036865					FBgn0053514	23.9316	24.4738	24.2243	24.3031	24.2607	23.7895
Q9V7D2	V-type proton ATPase subunit D 1 OS=Drosophila melanogaster OX=7227 GN=Vha36-1 PE=2 SV=1	Q9V7D2;X2JE14	Vha36-1;Vha36-3	0	195.676	50	30	824	19	30	198.1	1618.33	43	50	362	462	10	27	0	2.5508	0.008	-1.06875	2.55086	0.00934256	-1.06873	Vha36-1;Vha36-3	VATD1_DROME;X2JE14_DROME	Vacuolar H[+] ATPase 36kD subunit 3, isoform C;V-type proton ATPase subunit D 1 (V-ATPase subunit D 1) (Vacuolar H+ ATPase subunit 36-1) (Vacuolar proton pump subunit D 1) (dV-ATPase D)	Vha36-1 Vha36 CG8186;Vha36-3 Dmel\CG8310 EG:BACR25B3.4 vha36-3 CG8310 Dmel_CG8310	proton transmembrane transport [GO:1902600]	plasma membrane proton-transporting V-type ATPase complex [GO:0033181];proton-transporting V-type ATPase complex [GO:0033176];vacuolar proton-transporting V-type ATPase, V1 domain [GO:0000221]	proton-transporting ATPase activity, rotational mechanism [GO:0046961]	plasma membrane proton-transporting V-type ATPase complex [GO:0033181];proton transmembrane transport [GO:1902600]"";proton-transporting ATPase activity, rotational mechanism [GO:0046961];proton-transporting ATPase activity, rotational mechanism [GO:0046961]"";proton-transporting V-type ATPase complex [GO:0033176];vacuolar proton-transporting V-type ATPase, V1 domain [GO:0000221]	GO:0000221;GO:0033176;GO:0033181;GO:0046961;GO:1902600	V-ATPase D subunit family	Hydrogen ion transport;Ion transport;Reference proteome;Transport	PF01813	IPR002699					FBgn0022097;FBgn0040377	26.4473	24.8717	25.9361	25.4394	24.7389	25.1719
A8DZ14	FI17828p1 OS=Drosophila melanogaster OX=7227 GN=Fas3 PE=2 SV=1	X2JAT7;A8DZ14;Q8INX7;P15278;X2J6N7	Fas3	0.001	10.144	8	4	18	0	4	5.71	NaN	8	NaN	18	NaN	4	NaN	0	0.179883	0.733874	-0.250704	2.69999	0.008	-1.03365	Fas3	A8DZ14_DROME;FAS3_DROME;Q8INX7_DROME;X2J6N7_DROME;X2JAT7_DROME	Fasciclin 3, isoform F"";""Fasciclin 3, isoform G"";""FI17828p1 (Fasciclin 3, isoform D) (Fasciclin 3, isoform E)"";Fasciclin 3, isoform C;Fasciclin-3 (Fasciclin III) (FAS III)	Fas3 CG5803;Fas3 Dmel\CG5803 Fas FAS III Fas III fas III Fas-3 Fas-III fas-III FAS3 fas3 Fas3-RE FascIII fascIII FASIII FasIII fasIII CG5803 Dmel_CG5803;Fas3 Dmel\CG5803 Fas FAS III Fas III fas III Fas-3 Fas-III fas-III FAS3 fas3 FascIII fascIII FASIII FasIII fasIII CG5803 Dmel_CG5803	axon guidance [GO:0007411];axonal fasciculation [GO:0007413];heterophilic cell-cell adhesion via plasma membrane cell adhesion molecules [GO:0007157];homophilic cell adhesion via plasma membrane adhesion molecules [GO:0007156];synaptic target recognition [GO:0008039]	adherens junction [GO:0005912];membrane [GO:0016020];neuromuscular junction [GO:0031594];plasma membrane [GO:0005886];recycling endosome [GO:0055037];smooth septate junction [GO:0005920]		adherens junction [GO:0005912];axon guidance [GO:0007411];axonal fasciculation [GO:0007413];heterophilic cell-cell adhesion via plasma membrane cell adhesion molecules [GO:0007157];homophilic cell adhesion via plasma membrane adhesion molecules [GO:0007156];membrane [GO:0016020];neuromuscular junction [GO:0031594];plasma membrane [GO:0005886];recycling endosome [GO:0055037];smooth septate junctio…	GO:0005886;GO:0005912;GO:0005920;GO:0007156;GO:0007157;GO:0007411;GO:0007413;GO:0008039;GO:0016020;GO:0031594;GO:0055037		Alternative splicing;Cell adhesion;Developmental protein;Differentiation;Disulfide bond;Glycoprotein;Immunoglobulin domain;Membrane;Neurogenesis;Phosphoprotein;Pyrrolidone carboxylic acid;Reference proteome;Repeat;Signal;Transmembrane;Transmembrane helix	PF08205	IPR007110;IPR013162;IPR013783;IPR036179			TISSUE SPECIFICITY: Expressed on different subsets of axon bundles (fascicles) in insect embryos.		FBgn0000636	20.0156	20.2302	20.0156	20.0951	19.9229	17.7762
Q9W171	RE01528p OS=Drosophila melanogaster OX=7227 GN=Dmel\CG4563 PE=1 SV=1	Q9W171	Dmel\CG4563	0	61.094	22	11	215	11	11	46.83	375.07	18	14	127	88	7	6	0	2.55105	0.00802778	-1.12806	2.55108	0.009375	-1.12807	Dmel\CG4563	Q9W171_DROME	RE01528p	Dmel\CG4563 CG4563 Dmel_CG4563	fatty acid biosynthetic process [GO:0006633];fatty-acyl-CoA biosynthetic process [GO:0046949];long-chain fatty acid metabolic process [GO:0001676]		CoA-ligase activity [GO:0016405];fatty acid ligase activity [GO:0015645];long-chain fatty acid-CoA ligase activity [GO:0004467]	CoA-ligase activity [GO:0016405];fatty acid biosynthetic process [GO:0006633];fatty acid ligase activity [GO:0015645];fatty-acyl-CoA biosynthetic process [GO:0046949];long-chain fatty acid metabolic process [GO:0001676];long-chain fatty acid-CoA ligase activity [GO:0004467]	GO:0001676;GO:0004467;GO:0006633;GO:0015645;GO:0016405;GO:0046949	ATP-dependent AMP-binding enzyme family	Ligase;Proteomics identification;Reference proteome	PF00501;PF13193	IPR000873;IPR025110;IPR042099;IPR045851					FBgn0035006	22.6992	23.9316	24.1015	23.6649	22.867	23.2361
O61613	Glycylpeptide N-tetradecanoyltransferase OS=Drosophila melanogaster OX=7227 GN=Nmt PE=1 SV=2	O61613	Nmt	0	31.646	16	9	101	9	9	36.82	16.21	16	5	95	6	9	2	0	2.39514	0.0103976	-2.73195	2.68176	0.00807782	-2.24703	Nmt	NMT_DROME	Glycylpeptide N-tetradecanoyltransferase (EC 2.3.1.97) (Myristoyl-CoA:protein N-myristoyltransferase) (NMT) (Peptide N-myristoyltransferase) (dNMT)	Nmt CG7436	dorsal closure [GO:0007391];N-terminal peptidyl-glycine N-myristoylation [GO:0018008];N-terminal protein myristoylation [GO:0006499]	cytoplasm [GO:0005737];membrane [GO:0016020]	glycylpeptide N-tetradecanoyltransferase activity [GO:0004379]	cytoplasm [GO:0005737];dorsal closure [GO:0007391];glycylpeptide N-tetradecanoyltransferase activity [GO:0004379];membrane [GO:0016020];N-terminal peptidyl-glycine N-myristoylation [GO:0018008];N-terminal protein myristoylation [GO:0006499]	GO:0004379;GO:0005737;GO:0006499;GO:0007391;GO:0016020;GO:0018008	NMT family	Acyltransferase;Membrane;Reference proteome;Transferase	PF01233;PF02799	IPR000903;IPR016181;IPR022676;IPR022677;IPR022678					FBgn0020392	21.0359	21.265	20.4676	20.6006	20.9672	20.7056
A1Z968	NAT1, isoform D OS=Drosophila melanogaster OX=7227 GN=NAT1 PE=1 SV=1	A1Z968;Q0E996	NAT1	0	13.74	3	5	27	1	5	9.03	2.58	3	1	26	1	5	1	0	2.54832	0.00808276	-1.8612	1.76338	0.0326014	-1.40072	NAT1	A1Z968_DROME;Q0E996_DROME	NAT1, isoform D"";FI23508p1 (NAT1, isoform A) (NAT1, isoform B)	NAT1 Dmel\CG3845 dNAT1 l(2)01424 Nat1 CG3845 Dmel_CG3845;NAT1 Dmel\CG3845 dNAT1 l(2)01424 Nat1 NAT1-RD CG3845 Dmel_CG3845	chaeta development [GO:0022416];translational initiation [GO:0006413]	eukaryotic translation initiation factor 4F complex [GO:0016281]	mRNA binding [GO:0003729];translation initiation factor activity [GO:0003743]	chaeta development [GO:0022416];eukaryotic translation initiation factor 4F complex [GO:0016281];mRNA binding [GO:0003729];translation initiation factor activity [GO:0003743];translational initiation [GO:0006413]	GO:0003729;GO:0003743;GO:0006413;GO:0016281;GO:0022416	Eukaryotic initiation factor 4G family	Initiation factor;Protein biosynthesis;Proteomics identification;Reference proteome	PF02020;PF02854	IPR003307;IPR003890;IPR003891;IPR016024;IPR045208					FBgn0010488	19.343	19.3233	19.3857	19.3321	19.2232	19.5337
Q9XTL2	Jak pathway signal transduction adaptor molecule OS=Drosophila melanogaster OX=7227 GN=Stam PE=1 SV=1	Q9XTL2	Stam	0.001	9.503	7	3	9	3	3	1.52	6.93	7	5	7	2	3	2	0	2.54221	0.00812329	1.97263	0.845225	0.192398	1.13154	Stam	Q9XTL2_DROME	Jak pathway signal transduction adaptor molecule (LD02639p) (Signal transducing adaptor molecule) (Signal transducting adaptor protein)	Stam Dmel\CG6521 Dstam dstam STAM stam Stam1 CG6521 Dmel_CG6521	endosomal transport [GO:0016197];epithelial cell migration, open tracheal system [GO:0007427];neuron remodeling [GO:0016322];protein transport to vacuole involved in ubiquitin-dependent protein catabolic process via the multivesicular body sorting pathway [GO:0043328];regulation of cell cycle [GO:0051726];regulation of epithelial cell migration, open tracheal system [GO:2000274];wound healing [GO…	ESCRT-0 complex [GO:0033565]	phosphatidylinositol binding [GO:0035091];ubiquitin binding [GO:0043130]	endosomal transport [GO:0016197];epithelial cell migration, open tracheal system [GO:0007427];ESCRT-0 complex [GO:0033565];neuron remodeling [GO:0016322];phosphatidylinositol binding [GO:0035091];protein transport to vacuole involved in ubiquitin-dependent protein catabolic process via the multivesicular body sorting pathway [GO:0043328];regulation of cell cycle [GO:0051726];regulation of epithel…	GO:0007427;GO:0016197;GO:0016322;GO:0033565;GO:0035091;GO:0042060;GO:0043130;GO:0043328;GO:0051726;GO:2000274	STAM family	Endosome;Protein transport;Proteomics identification;Reference proteome;SH3 domain;Transport	PF00018;PF00790	IPR001452;IPR002014;IPR003903;IPR008942;IPR036028					FBgn0027363	14.9946	16.8776	15.1149	17.1357	17.5094	17.0609
A0A0B4KFB3	Uncharacterized protein, isoform B OS=Drosophila melanogaster OX=7227 GN=Dmel\CG30495 PE=4 SV=1	A0A0B4KFB3;A1Z726	Dmel\CG30495	0.001	10.855	9	3	23	0	3	8.22	8.59	9	4	20	3	3	1	0	2.54241	0.0081512	0.537362	2.54257	0.00958621	0.537379	Dmel\CG30495	A0A0B4KFB3_DROME;A1Z726_DROME	Uncharacterized protein, isoform B (EC 1.1.1.300)"";Uncharacterized protein, isoform A (EC 1.1.1.300)	Dmel\CG30495 CG17986 CG30495 Dmel_CG30495	retinal metabolic process [GO:0042574]	endoplasmic reticulum membrane [GO:0005789];membrane [GO:0016020]	NADP-retinol dehydrogenase activity [GO:0052650]	endoplasmic reticulum membrane [GO:0005789];membrane [GO:0016020];NADP-retinol dehydrogenase activity [GO:0052650];retinal metabolic process [GO:0042574]	GO:0005789;GO:0016020;GO:0042574;GO:0052650		Membrane;Oxidoreductase;Reference proteome;Transmembrane;Transmembrane helix	PF00106	IPR002347;IPR036291					FBgn0050495	17.9937	18.8175	18.8207	18.7005	18.6593	18.8207
Q9V434	asparagine--tRNA ligase OS=Drosophila melanogaster OX=7227 GN=AsnRS PE=1 SV=1	Q9V434	AsnRS	0	73.28	33	20	331	20	20	107.82	157.62	33	24	272	59	17	11	0	2.53584	0.00821843	-0.353638	2.53576	0.0097732	-0.353631	AsnRS	Q9V434_DROME	asparagine--tRNA ligase (EC 6.1.1.22)	AsnRS Aats-asn BcDNA.GH06451 BcDNA:GH06451 Ca Dmel\CG10687 l(2)37Ca l(2)37Ca)E11 l(2)E11 NRS SN2-8 CG10687 Dmel_CG10687	asparaginyl-tRNA aminoacylation [GO:0006421]	cytoplasm [GO:0005737]	asparagine-tRNA ligase activity [GO:0004816];ATP binding [GO:0005524];nucleic acid binding [GO:0003676]	asparagine-tRNA ligase activity [GO:0004816];asparaginyl-tRNA aminoacylation [GO:0006421];ATP binding [GO:0005524];cytoplasm [GO:0005737];nucleic acid binding [GO:0003676]	GO:0003676;GO:0004816;GO:0005524;GO:0005737;GO:0006421		Aminoacyl-tRNA synthetase;ATP-binding;Ligase;Nucleotide-binding;Proteomics identification;Reference proteome	PF00152;PF01336	IPR002312;IPR004364;IPR004365;IPR004522;IPR006195;IPR012340;IPR045864					FBgn0086443	23.3101	22.9707	23.2821	23.5404	23.3511	23.1673
Q9VZI3	Unc-112-related protein OS=Drosophila melanogaster OX=7227 GN=Fit1 PE=1 SV=1	Q9VZI3	Fit1	0	35.559	15	10	84	9	10	27.82	6.77	15	5	81	3	10	3	0	2.53393	0.0082585	-0.767119	2.53379	0.00976712	-0.767089	Fit1	UN112_DROME	Unc-112-related protein (Fermitin-1)	Fit1 CG14991	cardiac muscle tissue development [GO:0048738];cell-matrix adhesion [GO:0007160];defense response to Gram-negative bacterium [GO:0050829];integrin-mediated signaling pathway [GO:0007229]	cell-substrate junction [GO:0030055];cytoplasm [GO:0005737]	cell adhesion molecule binding [GO:0050839];integrin binding [GO:0005178]	cardiac muscle tissue development [GO:0048738];cell adhesion molecule binding [GO:0050839];cell-matrix adhesion [GO:0007160];cell-substrate junction [GO:0030055];cytoplasm [GO:0005737];defense response to Gram-negative bacterium [GO:0050829];integrin binding [GO:0005178];integrin-mediated signaling pathway [GO:0007229]	GO:0005178;GO:0005737;GO:0007160;GO:0007229;GO:0030055;GO:0048738;GO:0050829;GO:0050839	Kindlin family	Cell adhesion;Cytoplasm;Phosphoprotein;Reference proteome	PF00169;PF00373;PF18124	IPR001849;IPR011993;IPR014352;IPR019748;IPR019749;IPR035963;IPR037837;IPR037843;IPR040790					FBgn0035498	22.7675	22.1946	22.3592	22.0886	22.1395	21.4015
M9MS48	Rbp1-like, isoform B OS=Drosophila melanogaster OX=7227 GN=Rbp1-like PE=4 SV=1	Q9VYD8;M9MS48	Rbp1-like	0	38.82	21	6	168	0	1	54.13	162.23	21	9	129	39	6	2	3	2.52702	0.00830667	-0.8632	2.52684	0.00978523	-0.863193	Rbp1-like	M9MS48_DROME;Q9VYD8_DROME	RE47308p (Rbp1-like, isoform A) (Rbp1-like, isoform C)"";Rbp1-like, isoform B	Rbp1-like BcDNA:RE47308 BEST:HL02433 Dmel\CG1987 i159 RBP1-like Rbp1L CG1987 Dmel_CG1987	mRNA splicing, via spliceosome [GO:0000398];regulation of alternative mRNA splicing, via spliceosome [GO:0000381];regulation of gene expression [GO:0010468];regulation of mRNA 3'-end processing [GO:0031440];regulation of transcriptional start site selection at RNA polymerase II promoter [GO:0001178];RNA splicing [GO:0008380]	nuclear speck [GO:0016607];precatalytic spliceosome [GO:0071011]	mRNA binding [GO:0003729]	mRNA binding [GO:0003729];mRNA splicing, via spliceosome [GO:0000398];nuclear speck [GO:0016607];precatalytic spliceosome [GO:0071011];regulation of alternative mRNA splicing, via spliceosome [GO:0000381];regulation of gene expression [GO:0010468];regulation of mRNA 3'-end processing [GO:0031440];regulation of transcriptional start site selection at RNA polymerase II promoter [GO:0001178];RNA spl…	GO:0000381;GO:0000398;GO:0001178;GO:0003729;GO:0008380;GO:0010468;GO:0016607;GO:0031440;GO:0071011		Reference proteome;RNA-binding	PF00076	IPR000504;IPR012677;IPR035979					FBgn0030479	22.2933	21.7098	22.4118	22.002	22.1238	22.2036
P07186	Chorion protein S19 OS=Drosophila melanogaster OX=7227 GN=Cp19 PE=2 SV=1	P07186	Cp19	0.001	9.343	15	3	9	3	3	1.39	10.82	15	14	5	4	2	2	0	2.52761	0.00830769	1.81701	2.52762	0.00979125	1.81703	Cp19	CH19_DROME	Chorion protein S19	Cp19 s19 CG6524		egg chorion [GO:0042600];extracellular region [GO:0005576]		egg chorion [GO:0042600];extracellular region [GO:0005576]	GO:0005576;GO:0042600	Chorion protein S19 family	Reference proteome;Secreted;Signal	PF03964	IPR005649					FBgn0000358	19.4395	21.2006	19.1307	20.9951	21.7348	21.2419
Q9V420	Prostaglandin E synthase 2 OS=Drosophila melanogaster OX=7227 GN=Su(P) PE=1 SV=1	Q9V420	Su(P)	0	35.016	21	8	87	8	8	28.84	71.32	15	13	61	26	6	4	0	2.52903	0.00830872	0.553605	2.52905	0.00981695	0.553623	Su(P)	Q9V420_DROME	Prostaglandin E synthase 2 (EC 5.3.99.3) (Microsomal prostaglandin E synthase 2)	Su(P) Dmel\CG4086 CG4086 Dmel_CG4086	prostaglandin biosynthetic process [GO:0001516]	membrane [GO:0016020];mitochondrion [GO:0005739]	prostaglandin-E synthase activity [GO:0050220]	membrane [GO:0016020];mitochondrion [GO:0005739];prostaglandin biosynthetic process [GO:0001516];prostaglandin-E synthase activity [GO:0050220]	GO:0001516;GO:0005739;GO:0016020;GO:0050220	GST superfamily	Fatty acid biosynthesis;Fatty acid metabolism;Isomerase;Lipid biosynthesis;Lipid metabolism;Oxidoreductase;Prostaglandin biosynthesis;Prostaglandin metabolism;Proteomics identification;Reference proteome	PF00462	IPR002109;IPR011767;IPR034334;IPR034335;IPR036249;IPR036282	UPA00662			PATHWAY: Lipid metabolism;prostaglandin biosynthesis. {ECO:0000256|ARBA:ARBA00004702}.	FBgn0004465	20.4273	20.2764	20.7223	20.1704	20.8113	20.7056
Q9VQG4	Congested-like trachea protein OS=Drosophila melanogaster OX=7227 GN=colt PE=2 SV=1	Q9VQG4	colt	0	132.711	59	18	775	17	17	274.11	904.36	55	50	524	251	16	14	1	2.5303	0.00832323	-0.818611	2.53022	0.00978231	-0.818588	colt	COLT_DROME	Congested-like trachea protein	colt CG3057	carnitine transmembrane transport [GO:1902603];epithelial cell morphogenesis [GO:0003382];liquid clearance, open tracheal system [GO:0035002];mitochondrial transport [GO:0006839]	membrane [GO:0016020];mitochondrial envelope [GO:0005740];mitochondrial inner membrane [GO:0005743]	acyl carnitine transmembrane transporter activity [GO:0015227]	acyl carnitine transmembrane transporter activity [GO:0015227];carnitine transmembrane transport [GO:1902603];epithelial cell morphogenesis [GO:0003382];liquid clearance, open tracheal system [GO:0035002];membrane [GO:0016020];mitochondrial envelope [GO:0005740];mitochondrial inner membrane [GO:0005743];mitochondrial transport [GO:0006839]	GO:0003382;GO:0005740;GO:0005743;GO:0006839;GO:0015227;GO:0016020;GO:0035002;GO:1902603	Mitochondrial carrier (TC 2.A.29) family	Developmental protein;Membrane;Mitochondrion;Mitochondrion inner membrane;Reference proteome;Repeat;Transmembrane;Transmembrane helix;Transport	PF00153	IPR018108;IPR023395		DEVELOPMENTAL STAGE: Expressed both maternally and zygotically during all developmental stages. {ECO:0000269|PubMed:9409834}.			FBgn0019830	24.7338	23.9672	24.8433	24.1332	24.0275	23.8191
Q9V3Y7	Uncharacterized protein, isoform A OS=Drosophila melanogaster OX=7227 GN=BG:DS01759.2 PE=1 SV=1	Q9V3Y7	BG:DS01759.2	0.001	9.693	11	4	21	4	4	5.59	1.88	11	2	20	1	4	1	0	2.53143	0.00832432	-2.68794	0	0.992201	NaN	BG:DS01759.2	Q9V3Y7_DROME	Uncharacterized protein, isoform A (Uncharacterized protein, isoform C)	BG:DS01759.2 CT35241 Dmel\CG15293 HL03474 CG15293 Dmel_CG15293		extracellular region [GO:0005576]		extracellular region [GO:0005576]	GO:0005576		Proteomics identification;Reference proteome;Signal							FBgn0028526	21.9388	20.6096	20.5261	19.5356	17.5252	17.9282
P00334	Alcohol dehydrogenase OS=Drosophila melanogaster OX=7227 GN=Adh PE=1 SV=2	P00334	Adh	0	492.386	88	55	2673	55	55	761.24	5254.84	88	88	1281	1392	19	54	0	2.53151	0.00835254	-0.376264	2.53147	0.0098157	-0.376256	Adh	ADH_DROME	Alcohol dehydrogenase (EC 1.1.1.1)	Adh CG3481	acetaldehyde metabolic process [GO:0006117];alcohol catabolic process [GO:0046164];alcohol metabolic process [GO:0006066];behavioral response to ethanol [GO:0048149];ethanol metabolic process [GO:0006067];ethanol oxidation [GO:0006069];NADH metabolic process [GO:0006734]	cytosol [GO:0005829];protein-containing complex [GO:0032991]	acetaldehyde dehydrogenase (acetylating) activity [GO:0008774];alcohol dehydrogenase (NAD+) activity [GO:0004022];protein homodimerization activity [GO:0042803]	acetaldehyde dehydrogenase (acetylating) activity [GO:0008774];acetaldehyde metabolic process [GO:0006117];alcohol catabolic process [GO:0046164];alcohol dehydrogenase (NAD+) activity [GO:0004022];alcohol metabolic process [GO:0006066];behavioral response to ethanol [GO:0048149];cytosol [GO:0005829];ethanol metabolic process [GO:0006067];ethanol oxidation [GO:0006069];NADH metabolic process [GO:0…	GO:0004022;GO:0005829;GO:0006066;GO:0006067;GO:0006069;GO:0006117;GO:0006734;GO:0008774;GO:0032991;GO:0042803;GO:0046164;GO:0048149	Short-chain dehydrogenases/reductases (SDR) family	3D-structure;Acetylation;Direct protein sequencing;NAD;Oxidoreductase;Reference proteome	PF00106	IPR002347;IPR002425;IPR020904;IPR036291					FBgn0000055	27.0813	27.5389	27.5315	27.1984	27.2891	27.0401
Q500Y7	GEO11443p1 OS=Drosophila melanogaster OX=7227 GN=UQCR-6.4 PE=2 SV=1	Q500Y7	UQCR-6.4	0	38.062	42	6	159	6	6	36.28	151.71	40	42	107	52	3	5	0	2.52305	0.0083588	-2.19207	2.5231	0.00979264	-2.19205	UQCR-6.4	Q500Y7_DROME	GEO11443p1 (RH56961p) (Ubiquinol-cytochrome c reductase 6.4 kDa subunit, isoform A) (Ubiquinol-cytochrome c reductase 6.4 kDa subunit, isoform B)	UQCR-6.4 Dmel\CG14482 UCRY CG14482 Dmel_CG14482	mitochondrial electron transport, ubiquinol to cytochrome c [GO:0006122]	mitochondrial inner membrane [GO:0005743];mitochondrial respiratory chain complex III [GO:0005750];mitochondrion [GO:0005739]		mitochondrial electron transport, ubiquinol to cytochrome c [GO:0006122];mitochondrial inner membrane [GO:0005743];mitochondrial respiratory chain complex III [GO:0005750];mitochondrion [GO:0005739]	GO:0005739;GO:0005743;GO:0005750;GO:0006122		Reference proteome	PF08997	IPR015089;IPR029027					FBgn0034245	23.848	22.1143	23.7286	23.2821	22.4651	21.9495
[truncated: 1,989 more rows]
[truncated: 15 more columns]

## Sheet: Enrichment Analyses
Fisher´s exact test was performed on the subset of differentially abundant proteins with specified fold-change cut-offs vs. the complete dataset. P-values were corrected for multiple testing by Benjamini Hochberg FDR calculation.
Subset of dataset	Selection value	Category	Annotation	Total size	Selection size	Category size	Intersection size	Enrichment factor	P value	Benj. Hoch. FDR
Welch's T-test significant_1.5fold	Lower abundant in dSirt4 KO	UniProt Keyword	Cell adhesion	2313	255	16	8	4.5353	0.0001026	0.015293
Welch's T-test significant_1.5fold	Higher abundant in dSirt4 KO	UniProt Keyword	Glycosidase	2313	181	43	14	4.1606	1.7399e-06	0.00064375
Welch's T-test significant_1.5fold	Higher abundant in dSirt4 KO	InterPro	Serine proteases, trypsin family, serine active site	2313	181	37	12	4.1445	1.0177e-05	0.035171
Welch's T-test significant_1.5fold	Higher abundant in dSirt4 KO	InterPro	Serine proteases, trypsin family, histidine active site	2313	181	35	11	4.0163	3.3177e-05	0.044722
[truncated: 26 more rows]

## Sheet: 1D Annotation Enrichment
Values tested	Category	Annotation	Size	Score	P value	Benj. Hoch. FDR	Mean Difference	Median Difference
[truncated: 34 more rows]
